# Supplementary material for: 2-(4-Phenyl-3H-1,5-benzodiazepin-2-yl)phenol
Source: Acta Crystallogr Sect E Struct Rep Online. 2008 Nov 8;64(Pt 12):o2278. doi: 10.1107/S1600536808034752 (PMC2960137; doi:10.1107/S1600536808034752)
Supplement: Supplementary file 1 [file e-64-o2278-sup1.cif]

##############################################################################
###                                                                        ###
###        Electronic paper (Acta Crystallographica Section E)             ###
###                                                                        ###
##############################################################################
#                                                                            #
# This CIF contains the data in a paper accepted for publication in Acta     #
# Crystallographica Section E. It conforms to the requirements of Notes      #
# for Authors for Section E, and has been peer reviewed under the auspices   #
# of the IUCr Commission on Journals.                                        #
#                                                                            #
# Full details of the Crystallographic Information File format               #
# are given in the paper "The Crystallographic Information File (CIF):       #
# a New Standard Archive File for Crystallography" by S. R. Hall, F. H.      #
# Allen and I. D. Brown [Acta Cryst. (1991), A47, 655-685].                  #
#                                                                            #
# The current version of the core CIF dictionary is obtainable from          #
# ftp://ftp.iucr.org/pub/cif_core.dic. The current version number is 2.4.    #
#                                                                            #
# Software is freely available for graphical display of the structure(s) in  #
# this CIF.  For information consult the CIF home page http://www.iucr.org/  #
# cif/home.html                                                              #
#                                                                            #
# This file may be used for bona fide research purposes within the           #
# scientific community so long as proper attribution is given to the journal # 
# article from which it was obtained.                                        #
#                                                                            #
##############################################################################
                                             
data_global
_audit_creation_method     'form.cif (version 2.0)'
_journal_data_validation_number     ?
_journal_date_recd_electronic     2008-10-21
_journal_date_accepted     2008-10-24
_journal_name_full     'Acta Crystallographica, Section E'
_journal_year     2008
_journal_volume     64
_journal_issue     12
_journal_page_first     o2278
_journal_page_last     o2278
_journal_paper_category     QO
_journal_coeditor_code     AT2658
_publ_contact_author_name     'Prof. Feng-Ke Yang'
_publ_contact_author_address
;     Key Laboratory of Advanced Materials,
      Qingdao University of Science and Technology,
      Qingdao 266042,
      People's Republic of China
;
_publ_contact_author_email     minicocorain@163.com
_publ_contact_author_fax     '86 0532 84600109'
_publ_contact_author_phone     '86 0532 82606939'
_publ_section_title
;
2-(4-Phenyl-3<i>H</i>-1,5-benzodiazepin-2-yl)phenol
;
loop_
    _publ_author_name
    _publ_author_footnote
    _publ_author_address
    'Feng-Ke Yang' ?
;     College of Chemical Engineering,
      Qingdao University of Science and Technology,
      Qingdao 266042,
      People's Republic of China
;
    'Wei Cheng' ?
;     College of Chemical Engineering,
      Qingdao University of Science and Technology,
      Qingdao 266042,
      People's Republic of China
;
    'Yi-Ning Ding' ?
;     Key Laboratory of Advanced Materials,
      Qingdao University of Science and Technology,
      Qingdao 266042,
      People's Republic of China
;
data_I
_audit_creation_method     SHELXL-97
_chemical_name_systematic
;
2-(4-Phenyl-3<i>H</i>-1,5-benzodiazepin-2-yl)phenol
;
_chemical_name_common     ?
_chemical_formula_moiety     'C21 H16 N2 O'
_chemical_formula_sum     'C21 H16 N2 O'
_chemical_formula_iupac     'C21 H16 N2 O'
_chemical_formula_weight     312.36
_chemical_melting_point     ?
_symmetry_cell_setting     monoclinic
_symmetry_space_group_name_H-M     'P 21/c'
_symmetry_space_group_name_Hall     '-P 2ybc'
loop_
    _symmetry_equiv_pos_as_xyz
    'x, y, z'
    '-x, y+1/2, -z+1/2'
    '-x, -y, -z'
    'x, -y-1/2, z-1/2'
_cell_length_a     6.3787(13)
_cell_length_b     16.695(3)
_cell_length_c     16.166(4)
_cell_angle_alpha     90.00
_cell_angle_beta     110.72(3)
_cell_angle_gamma     90.00
_cell_volume     1610.2(7)
_cell_formula_units_Z     4
_cell_measurement_reflns_used     2787
_cell_measurement_theta_min     2.48
_cell_measurement_theta_max     26.03
_cell_measurement_temperature     298(2)
_exptl_crystal_description     'block'
_exptl_crystal_colour     'yellow'
_exptl_crystal_size_max     0.20
_exptl_crystal_size_mid     0.20
_exptl_crystal_size_min     0.10
_exptl_crystal_density_diffrn     1.288
_exptl_crystal_density_meas     ?
_exptl_crystal_density_method     'not measured'
_exptl_crystal_F_000     656
_exptl_absorpt_coefficient_mu     0.080
_exptl_absorpt_correction_type     none
_exptl_absorpt_process_details     ?
_exptl_absorpt_correction_T_min     ?
_exptl_absorpt_correction_T_max     ?
_exptl_special_details
;
;
_diffrn_ambient_temperature     298(2)
_diffrn_radiation_type     MoK\a
_diffrn_radiation_wavelength     0.71073
_diffrn_radiation_source     'fine-focus sealed tube'
_diffrn_radiation_monochromator     graphite
_diffrn_measurement_device_type     'Bruker SMART 1K CCD area-detector'
_diffrn_measurement_method     'Thin-slice \w'
_diffrn_detector_area_resol_mean     ?
_diffrn_reflns_number     6422
_diffrn_reflns_av_R_equivalents     0.0612
_diffrn_reflns_av_sigmaI/netI     0.0886
_diffrn_reflns_theta_min     1.82
_diffrn_reflns_theta_max     25.00
_diffrn_reflns_theta_full     25.00
_diffrn_measured_fraction_theta_max     0.989
_diffrn_measured_fraction_theta_full     0.989
_diffrn_reflns_limit_h_min     -7
_diffrn_reflns_limit_h_max     7
_diffrn_reflns_limit_k_min     -9
_diffrn_reflns_limit_k_max     19
_diffrn_reflns_limit_l_min     -19
_diffrn_reflns_limit_l_max     19
_diffrn_standards_number     3
_diffrn_standards_interval_count     100
_diffrn_standards_interval_time     ?
_diffrn_standards_decay_%     ?
_refine_special_details
;
Refinement of <i>F</i>^2^ against ALL reflections. The weighted <i>R</i>-factor
<i>wR</i> and goodness of fit <i>S</i> are based on <i>F</i>^2^, conventional
<i>R</i>-factors <i>R</i> are based on <i>F</i>, with <i>F</i> set to zero for
negative <i>F</i>^2^. The threshold expression of <i>F</i>^2^ >
\s(<i>F</i>^2^) is used only for calculating <i>R</i>-factors(gt) <i>etc</i>.
and is not relevant to the choice of reflections for refinement.
<i>R</i>-factors based on <i>F</i>^2^ are statistically about twice as large
as those based on <i>F</i>, and <i>R</i>- factors based on ALL data will be
even larger.
;
_reflns_number_total     2806
_reflns_number_gt     1726
_reflns_threshold_expression     I>2\s(I)
_refine_ls_structure_factor_coef     Fsqd
_refine_ls_matrix_type     full
_refine_ls_R_factor_all     0.1617
_refine_ls_R_factor_gt     0.0994
_refine_ls_wR_factor_gt     0.1754
_refine_ls_wR_factor_ref     0.1977
_refine_ls_goodness_of_fit_ref     1.175
_refine_ls_restrained_S_all     1.175
_refine_ls_number_reflns     2806
_refine_ls_number_parameters     217
_refine_ls_number_restraints     0
_refine_ls_hydrogen_treatment     constr
_refine_ls_weighting_scheme     calc
_refine_ls_weighting_details
         'calc w=1/[\s^2^(Fo^2^)+(0.0623P)^2^+0.3681P] where P=(Fo^2^+2Fc^2^)/3'
_atom_sites_solution_hydrogens     geom
_atom_sites_solution_primary     direct
_atom_sites_solution_secondary     difmap
_refine_ls_shift/su_max     0.000
_refine_ls_shift/su_mean     0.000
_refine_diff_density_max     0.221
_refine_diff_density_min     -0.172
_refine_ls_extinction_method     none
_refine_ls_extinction_coef     ?
loop_
    _atom_type_symbol
    _atom_type_description
    _atom_type_scat_dispersion_real
    _atom_type_scat_dispersion_imag
    _atom_type_scat_source
    'C' 'C' 0.0033 0.0016
                         'International Tables Vol C Tables 4.2.6.8 and 6.1.1.4'
    'H' 'H' 0.0000 0.0000
                         'International Tables Vol C Tables 4.2.6.8 and 6.1.1.4'
    'N' 'N' 0.0061 0.0033
                         'International Tables Vol C Tables 4.2.6.8 and 6.1.1.4'
    'O' 'O' 0.0106 0.0060
                         'International Tables Vol C Tables 4.2.6.8 and 6.1.1.4'
_computing_data_collection     'SMART (Bruker, 2001)'
_computing_cell_refinement     'SAINT (Bruker, 2001)'
_computing_data_reduction     'SAINT (Bruker, 2001)'
_computing_structure_solution     'SHELXTL (Sheldrick, 2008)'
_computing_structure_refinement     'SHELXTL (Sheldrick, 2008)'
_computing_molecular_graphics     'SHELXTL (Sheldrick, 2008)'
_computing_publication_material
                                  'SHELXTL (Sheldrick, 2008) and local programs'
loop_
    _atom_site_type_symbol
    _atom_site_label
    _atom_site_fract_x
    _atom_site_fract_y
    _atom_site_fract_z
    _atom_site_U_iso_or_equiv
    _atom_site_adp_type
    _atom_site_calc_flag
    _atom_site_refinement_flags
    _atom_site_occupancy
    _atom_site_disorder_assembly
    _atom_site_disorder_group
    O O1 0.0166(5) -0.38550(18) -0.5523(2) 0.0622(10) Uani d . 1 . .
    H H1A 0.0571 -0.3466 -0.5754 0.075 Uiso d R 1 . .
    N N1 0.3086(5) -0.10096(19) -0.5027(2) 0.0366(9) Uani d . 1 . .
    N N2 0.0328(6) -0.2397(2) -0.5993(2) 0.0407(9) Uani d . 1 . .
    C C1 -0.2099(8) -0.4154(3) -0.4699(3) 0.0593(14) Uani d . 1 . .
    H H1C -0.1742 -0.4692 -0.4718 0.071 Uiso calc R 1 . .
    C C2 -0.3515(9) -0.3930(3) -0.4277(3) 0.0676(16) Uani d . 1 . .
    H H2B -0.4122 -0.4317 -0.4013 0.081 Uiso calc R 1 . .
    C C3 -0.4051(9) -0.3140(4) -0.4237(3) 0.0678(16) Uani d . 1 . .
    H H3A -0.5027 -0.2988 -0.3953 0.081 Uiso calc R 1 . .
    C C4 -0.3130(7) -0.2574(3) -0.4623(3) 0.0511(13) Uani d . 1 . .
    H H4A -0.3491 -0.2039 -0.4588 0.061 Uiso calc R 1 . .
    C C5 -0.1671(7) -0.2770(3) -0.5064(3) 0.0373(11) Uani d . 1 . .
    C C6 -0.1186(7) -0.3587(3) -0.5099(3) 0.0456(12) Uani d . 1 . .
    C C7 -0.0739(7) -0.2161(3) -0.5483(3) 0.0367(11) Uani d . 1 . .
    C C8 -0.0850(7) -0.1287(2) -0.5304(3) 0.0377(11) Uani d . 1 . .
    H H8A -0.1908 -0.1183 -0.5008 0.045 Uiso calc R 1 . .
    H H8B -0.1287 -0.0980 -0.5848 0.045 Uiso calc R 1 . .
    C C9 0.1498(7) -0.1083(2) -0.4713(3) 0.0351(10) Uani d . 1 . .
    C C10 0.2076(7) -0.1005(2) -0.3739(3) 0.0390(11) Uani d . 1 . .
    C C11 0.0546(8) -0.0730(3) -0.3376(3) 0.0517(13) Uani d . 1 . .
    H H11A -0.0883 -0.0578 -0.3744 0.062 Uiso calc R 1 . .
    C C12 0.1128(10) -0.0680(3) -0.2474(4) 0.0631(15) Uani d . 1 . .
    H H12A 0.0095 -0.0481 -0.2240 0.076 Uiso calc R 1 . .
    C C13 0.3185(10) -0.0916(3) -0.1916(3) 0.0651(15) Uani d . 1 . .
    H H13A 0.3551 -0.0891 -0.1307 0.078 Uiso calc R 1 . .
    C C14 0.4708(8) -0.1193(3) -0.2274(3) 0.0614(15) Uani d . 1 . .
    H H14A 0.6126 -0.1350 -0.1901 0.074 Uiso calc R 1 . .
    C C15 0.4170(8) -0.1242(3) -0.3174(3) 0.0515(13) Uani d . 1 . .
    H H15A 0.5218 -0.1435 -0.3404 0.062 Uiso calc R 1 . .
    C C16 0.2675(6) -0.1189(3) -0.5918(3) 0.0350(10) Uani d . 1 . .
    C C17 0.3790(7) -0.0723(3) -0.6349(3) 0.0421(11) Uani d . 1 . .
    H H17A 0.4668 -0.0294 -0.6054 0.050 Uiso calc R 1 . .
    C C18 0.3612(8) -0.0887(3) -0.7201(3) 0.0550(13) Uani d . 1 . .
    H H18A 0.4321 -0.0558 -0.7486 0.066 Uiso calc R 1 . .
    C C19 0.2394(8) -0.1533(3) -0.7638(3) 0.0573(14) Uani d . 1 . .
    H H19A 0.2287 -0.1643 -0.8215 0.069 Uiso calc R 1 . .
    C C20 0.1333(8) -0.2020(3) -0.7224(3) 0.0543(13) Uani d . 1 . .
    H H20A 0.0558 -0.2469 -0.7515 0.065 Uiso calc R 1 . .
    C C21 0.1407(7) -0.1845(3) -0.6372(3) 0.0391(11) Uani d . 1 . .
loop_
    _atom_site_aniso_label
    _atom_site_aniso_U_11
    _atom_site_aniso_U_22
    _atom_site_aniso_U_33
    _atom_site_aniso_U_12
    _atom_site_aniso_U_13
    _atom_site_aniso_U_23
    O1 0.077(2) 0.041(2) 0.084(3) 0.0033(18) 0.047(2) -0.0025(18)
    N1 0.037(2) 0.030(2) 0.042(2) 0.0003(16) 0.0141(17) 0.0018(17)
    N2 0.047(2) 0.039(2) 0.040(2) -0.0006(18) 0.0201(18) -0.0035(17)
    C1 0.066(3) 0.042(3) 0.072(4) 0.000(3) 0.028(3) 0.003(3)
    C2 0.077(4) 0.060(4) 0.078(4) 0.001(3) 0.043(3) 0.021(3)
    C3 0.071(4) 0.069(4) 0.081(4) 0.003(3) 0.049(3) 0.011(3)
    C4 0.055(3) 0.046(3) 0.060(3) 0.007(2) 0.030(3) 0.010(2)
    C5 0.037(3) 0.039(3) 0.037(3) -0.005(2) 0.014(2) -0.002(2)
    C6 0.044(3) 0.040(3) 0.055(3) -0.005(2) 0.021(2) 0.001(2)
    C7 0.030(2) 0.038(3) 0.037(3) -0.001(2) 0.007(2) 0.001(2)
    C8 0.038(3) 0.036(3) 0.043(3) 0.003(2) 0.020(2) 0.002(2)
    C9 0.038(2) 0.019(2) 0.048(3) 0.0065(19) 0.015(2) 0.002(2)
    C10 0.055(3) 0.022(2) 0.047(3) 0.002(2) 0.026(2) -0.004(2)
    C11 0.060(3) 0.045(3) 0.053(3) 0.007(2) 0.025(3) -0.005(2)
    C12 0.084(4) 0.061(4) 0.058(4) 0.000(3) 0.041(3) -0.011(3)
    C13 0.094(4) 0.066(4) 0.041(3) -0.020(3) 0.030(3) -0.010(3)
    C14 0.062(3) 0.087(4) 0.033(3) -0.006(3) 0.014(3) 0.003(3)
    C15 0.050(3) 0.057(3) 0.050(3) 0.002(3) 0.020(2) 0.001(2)
    C16 0.030(2) 0.037(3) 0.037(3) 0.009(2) 0.010(2) 0.005(2)
    C17 0.042(3) 0.043(3) 0.044(3) 0.003(2) 0.019(2) 0.008(2)
    C18 0.065(3) 0.060(4) 0.044(3) 0.002(3) 0.024(3) 0.012(3)
    C19 0.064(3) 0.074(4) 0.041(3) 0.009(3) 0.027(3) 0.000(3)
    C20 0.061(3) 0.058(4) 0.047(3) -0.007(3) 0.023(2) -0.010(3)
    C21 0.039(3) 0.045(3) 0.035(3) 0.006(2) 0.015(2) 0.002(2)
_geom_special_details
;
All e.s.d.'s (except the e.s.d. in the dihedral angle between two l.s. planes)
are estimated using the full covariance matrix. The cell e.s.d.'s are taken
into account individually in the estimation of e.s.d.'s in distances, angles
and torsion angles; correlations between e.s.d.'s in cell parameters are only
used when they are defined by crystal symmetry. An approximate (isotropic)
treatment of cell e.s.d.'s is used for estimating e.s.d.'s involving l.s.
planes.
;
loop_
    _geom_bond_atom_site_label_1
    _geom_bond_atom_site_label_2
    _geom_bond_site_symmetry_2
    _geom_bond_distance
    _geom_bond_publ_flag
    O1 C6 . 1.353(5) ?
    O1 H1A . 0.8347 ?
    N1 C9 . 1.289(5) ?
    N1 C16 . 1.402(5) ?
    N2 C7 . 1.302(5) ?
    N2 C21 . 1.414(5) ?
    C1 C2 . 1.363(6) ?
    C1 C6 . 1.385(6) ?
    C1 H1C . 0.9300 ?
    C2 C3 . 1.371(6) ?
    C2 H2B . 0.9300 ?
    C3 C4 . 1.372(6) ?
    C3 H3A . 0.9300 ?
    C4 C5 . 1.397(6) ?
    C4 H4A . 0.9300 ?
    C5 C6 . 1.405(6) ?
    C5 C7 . 1.459(6) ?
    C7 C8 . 1.495(5) ?
    C8 C9 . 1.503(5) ?
    C8 H8A . 0.9700 ?
    C8 H8B . 0.9700 ?
    C9 C10 . 1.491(5) ?
    C10 C11 . 1.382(6) ?
    C10 C15 . 1.383(6) ?
    C11 C12 . 1.375(6) ?
    C11 H11A . 0.9300 ?
    C12 C13 . 1.361(7) ?
    C12 H12A . 0.9300 ?
    C13 C14 . 1.375(6) ?
    C13 H13A . 0.9300 ?
    C14 C15 . 1.374(6) ?
    C14 H14A . 0.9300 ?
    C15 H15A . 0.9300 ?
    C16 C17 . 1.396(5) ?
    C16 C21 . 1.404(6) ?
    C17 C18 . 1.369(6) ?
    C17 H17A . 0.9300 ?
    C18 C19 . 1.370(6) ?
    C18 H18A . 0.9300 ?
    C19 C20 . 1.373(6) ?
    C19 H19A . 0.9300 ?
    C20 C21 . 1.392(5) ?
    C20 H20A . 0.9300 ?
loop_
    _geom_angle_atom_site_label_1
    _geom_angle_atom_site_label_2
    _geom_angle_atom_site_label_3
    _geom_angle_site_symmetry_1
    _geom_angle_site_symmetry_3
    _geom_angle
    _geom_angle_publ_flag
    C6 O1 H1A . . 108.9 ?
    C9 N1 C16 . . 119.8(4) ?
    C7 N2 C21 . . 121.4(4) ?
    C2 C1 C6 . . 120.6(5) ?
    C2 C1 H1C . . 119.7 ?
    C6 C1 H1C . . 119.7 ?
    C1 C2 C3 . . 120.5(5) ?
    C1 C2 H2B . . 119.7 ?
    C3 C2 H2B . . 119.7 ?
    C2 C3 C4 . . 119.1(5) ?
    C2 C3 H3A . . 120.4 ?
    C4 C3 H3A . . 120.4 ?
    C3 C4 C5 . . 122.8(5) ?
    C3 C4 H4A . . 118.6 ?
    C5 C4 H4A . . 118.6 ?
    C4 C5 C6 . . 116.3(4) ?
    C4 C5 C7 . . 121.9(4) ?
    C6 C5 C7 . . 121.7(4) ?
    O1 C6 C1 . . 117.4(4) ?
    O1 C6 C5 . . 122.0(4) ?
    C1 C6 C5 . . 120.6(4) ?
    N2 C7 C5 . . 118.3(4) ?
    N2 C7 C8 . . 119.3(4) ?
    C5 C7 C8 . . 122.3(4) ?
    C7 C8 C9 . . 103.8(3) ?
    C7 C8 H8A . . 111.0 ?
    C9 C8 H8A . . 111.0 ?
    C7 C8 H8B . . 111.0 ?
    C9 C8 H8B . . 111.0 ?
    H8A C8 H8B . . 109.0 ?
    N1 C9 C10 . . 118.2(4) ?
    N1 C9 C8 . . 121.2(4) ?
    C10 C9 C8 . . 120.6(4) ?
    C11 C10 C15 . . 118.5(4) ?
    C11 C10 C9 . . 122.0(4) ?
    C15 C10 C9 . . 119.5(4) ?
    C12 C11 C10 . . 120.3(5) ?
    C12 C11 H11A . . 119.9 ?
    C10 C11 H11A . . 119.9 ?
    C13 C12 C11 . . 121.4(5) ?
    C13 C12 H12A . . 119.3 ?
    C11 C12 H12A . . 119.3 ?
    C12 C13 C14 . . 118.5(5) ?
    C12 C13 H13A . . 120.7 ?
    C14 C13 H13A . . 120.7 ?
    C15 C14 C13 . . 121.1(5) ?
    C15 C14 H14A . . 119.5 ?
    C13 C14 H14A . . 119.5 ?
    C14 C15 C10 . . 120.2(4) ?
    C14 C15 H15A . . 119.9 ?
    C10 C15 H15A . . 119.9 ?
    C17 C16 N1 . . 116.8(4) ?
    C17 C16 C21 . . 118.3(4) ?
    N1 C16 C21 . . 124.6(4) ?
    C18 C17 C16 . . 121.0(4) ?
    C18 C17 H17A . . 119.5 ?
    C16 C17 H17A . . 119.5 ?
    C17 C18 C19 . . 120.4(5) ?
    C17 C18 H18A . . 119.8 ?
    C19 C18 H18A . . 119.8 ?
    C18 C19 C20 . . 120.2(5) ?
    C18 C19 H19A . . 119.9 ?
    C20 C19 H19A . . 119.9 ?
    C19 C20 C21 . . 120.5(5) ?
    C19 C20 H20A . . 119.8 ?
    C21 C20 H20A . . 119.8 ?
    C20 C21 C16 . . 119.5(4) ?
    C20 C21 N2 . . 116.2(4) ?
    C16 C21 N2 . . 124.1(4) ?
loop_
    _geom_torsion_atom_site_label_1
    _geom_torsion_atom_site_label_2
    _geom_torsion_atom_site_label_3
    _geom_torsion_atom_site_label_4
    _geom_torsion_site_symmetry_1
    _geom_torsion_site_symmetry_2
    _geom_torsion_site_symmetry_3
    _geom_torsion_site_symmetry_4
    _geom_torsion
    _geom_torsion_publ_flag
    C6 C1 C2 C3 . . . . -0.3(8) ?
    C1 C2 C3 C4 . . . . -0.5(8) ?
    C2 C3 C4 C5 . . . . 0.6(8) ?
    C3 C4 C5 C6 . . . . 0.2(7) ?
    C3 C4 C5 C7 . . . . 178.9(4) ?
    C2 C1 C6 O1 . . . . -178.5(5) ?
    C2 C1 C6 C5 . . . . 1.1(7) ?
    C4 C5 C6 O1 . . . . 178.6(4) ?
    C7 C5 C6 O1 . . . . -0.1(6) ?
    C4 C5 C6 C1 . . . . -1.0(6) ?
    C7 C5 C6 C1 . . . . -179.7(4) ?
    C21 N2 C7 C5 . . . . -175.6(3) ?
    C21 N2 C7 C8 . . . . 0.7(6) ?
    C4 C5 C7 N2 . . . . -169.8(4) ?
    C6 C5 C7 N2 . . . . 8.8(6) ?
    C4 C5 C7 C8 . . . . 14.0(6) ?
    C6 C5 C7 C8 . . . . -167.4(4) ?
    N2 C7 C8 C9 . . . . -71.1(5) ?
    C5 C7 C8 C9 . . . . 105.0(4) ?
    C16 N1 C9 C10 . . . . 171.1(4) ?
    C16 N1 C9 C8 . . . . -5.7(6) ?
    C7 C8 C9 N1 . . . . 75.8(4) ?
    C7 C8 C9 C10 . . . . -100.9(4) ?
    N1 C9 C10 C11 . . . . 151.3(4) ?
    C8 C9 C10 C11 . . . . -31.9(6) ?
    N1 C9 C10 C15 . . . . -31.4(6) ?
    C8 C9 C10 C15 . . . . 145.4(4) ?
    C15 C10 C11 C12 . . . . 1.4(7) ?
    C9 C10 C11 C12 . . . . 178.7(4) ?
    C10 C11 C12 C13 . . . . -1.7(8) ?
    C11 C12 C13 C14 . . . . 1.3(8) ?
    C12 C13 C14 C15 . . . . -0.8(8) ?
    C13 C14 C15 C10 . . . . 0.6(7) ?
    C11 C10 C15 C14 . . . . -0.8(7) ?
    C9 C10 C15 C14 . . . . -178.3(4) ?
    C9 N1 C16 C17 . . . . 145.2(4) ?
    C9 N1 C16 C21 . . . . -41.1(6) ?
    N1 C16 C17 C18 . . . . 175.7(4) ?
    C21 C16 C17 C18 . . . . 1.6(6) ?
    C16 C17 C18 C19 . . . . -2.4(7) ?
    C17 C18 C19 C20 . . . . 0.3(7) ?
    C18 C19 C20 C21 . . . . 2.5(7) ?
    C19 C20 C21 C16 . . . . -3.3(7) ?
    C19 C20 C21 N2 . . . . -177.9(4) ?
    C17 C16 C21 C20 . . . . 1.3(6) ?
    N1 C16 C21 C20 . . . . -172.3(4) ?
    C17 C16 C21 N2 . . . . 175.4(4) ?
    N1 C16 C21 N2 . . . . 1.8(6) ?
    C7 N2 C21 C20 . . . . -143.7(4) ?
    C7 N2 C21 C16 . . . . 42.0(6) ?
loop_
    _geom_hbond_atom_site_label_D
    _geom_hbond_atom_site_label_H
    _geom_hbond_atom_site_label_A
    _geom_hbond_site_symmetry_A
    _geom_hbond_distance_DH
    _geom_hbond_distance_HA
    _geom_hbond_distance_DA
    _geom_hbond_angle_DHA
    _geom_hbond_publ_flag
    O1 H1A N2 . 0.83 1.82 2.563(5) 147 yes
    C13 H13A Cg1 4_465 0.93 3.161 3.871 134.58 yes
    C18 H18A Cg2 3_656 0.93 3.126 3.897 141.54 yes
    C19 H19A Cg1 4_566 0.93 3.169 3.682 116.71 yes
    C20 H20A Cg2 4_566 0.93 3.052 3.685 126.85 yes
