# Supplementary material for: 2-(4-Phenyl-3H-1,5-benzodiazepin-2-yl)phenol
Source: Acta Crystallogr Sect E Struct Rep Online. 2008 Nov 8;64(Pt 12):o2278. doi: 10.1107/S1600536808034752 (PMC2960137; doi:10.1107/S1600536808034752)
Supplement: Supplementary file 2 [file e-64-o2278-Isup2.hkl]

# 
# h,k,l, Fc-squared, Fo-squared, sigma(Fo-squared) and status flag 
# 
data_I
_shelx_title ' B in       P21/c' 
_shelx_refln_list_code          4 
_shelx_F_calc_maximum      174.41 
_exptl_crystal_F_000       656.00 
_reflns_d_resolution_high  0.8409 
 
loop_ 
 _symmetry_equiv_pos_as_xyz 
 'x, y, z' 
 '-x, y+1/2, -z+1/2' 
 '-x, -y, -z' 
 'x, -y-1/2, z-1/2' 
 
_cell_length_a     6.3787 
_cell_length_b    16.6950 
_cell_length_c    16.1660 
_cell_angle_alpha  90.000 
_cell_angle_beta  110.720 
_cell_angle_gamma  90.000 
 
_shelx_F_squared_multiplier     1.000 
 
loop_ 
 _refln_index_h 
 _refln_index_k 
 _refln_index_l 
 _refln_F_squared_calc 
 _refln_F_squared_meas 
 _refln_F_squared_sigma 
 _refln_observed_status 
   1   0   0     5419.23     5760.85     40.80 o 
   2   0   0       27.14       49.19     19.83 o 
   3   0   0      162.75      163.49     18.18 o 
   4   0   0      524.44      493.71     27.10 o 
   5   0   0       23.44       31.59     14.37 o 
   6   0   0        0.41       23.00     14.69 o 
   7   0   0        6.42       37.67     17.56 o 
   1   1   0     2235.49     2190.97     18.24 o 
   2   1   0       17.84       22.19      4.41 o 
   3   1   0       29.27       37.85      6.94 o 
   4   1   0        2.95       19.37      7.69 o 
   5   1   0       30.63       49.84     13.16 o 
   6   1   0        2.38       20.41     10.48 o 
   7   1   0        0.67       44.76     15.64 o 
   0   2   0     1736.14     1908.07     39.32 o 
   1   2   0     2197.61     2282.32     21.09 o 
   2   2   0      122.90      140.05      8.03 o 
   3   2   0       89.11       95.93      8.91 o 
   4   2   0       11.06       16.49      7.38 o 
   5   2   0       14.07       28.01     11.33 o 
   6   2   0        2.01       19.40     10.71 o 
   7   2   0        9.54       38.11     15.24 o 
   1   3   0    12932.00    13144.63    230.24 o 
   2   3   0     2356.40     2240.00     65.08 o 
   3   3   0       25.43       37.35      6.96 o 
   4   3   0       61.98       45.40     10.75 o 
   5   3   0        1.70       11.35     12.97 o 
   6   3   0        4.89       10.02     11.37 o 
   7   3   0       11.29       49.42     36.52 o 
   0   4   0    30419.09    32888.23    188.03 o 
   1   4   0      570.64      565.00     16.56 o 
   2   4   0      442.84      414.28     12.61 o 
   3   4   0        2.84        8.56      5.37 o 
   4   4   0        2.34        4.12      7.83 o 
   5   4   0        4.71       -3.42     13.14 o 
   6   4   0       21.13       58.77     19.50 o 
   1   5   0      355.55      356.42     14.79 o 
   2   5   0       39.54       44.72      5.23 o 
   3   5   0     1376.97     1311.35     26.32 o 
   4   5   0      213.89      216.42     13.87 o 
   5   5   0        4.03        8.39     14.10 o 
   6   5   0       22.72       35.45     19.66 o 
   0   6   0    17328.62    19323.56    131.85 o 
   1   6   0      198.72      206.10     12.75 o 
   2   6   0       95.58      101.40      6.83 o 
   3   6   0     1271.88     1121.82     21.86 o 
   4   6   0        0.85        7.83      8.53 o 
   5   6   0        5.78       18.46     14.80 o 
   6   6   0       60.39       75.47     21.65 o 
   1   7   0      445.54      383.54     17.30 o 
   2   7   0      668.85      664.69     26.93 o 
   3   7   0        9.80       21.38      6.89 o 
   4   7   0        3.61        5.51     11.40 o 
   5   7   0       78.96       90.84     21.08 o 
   6   7   0        1.81       24.56     16.51 o 
   0   8   0     1719.25     1639.74     35.36 o 
   1   8   0       77.54      102.83     12.44 o 
   2   8   0       20.49       33.77      9.95 o 
   3   8   0      192.62      185.12     14.35 o 
   4   8   0      301.83      307.34     23.01 o 
   5   8   0       27.49       51.28     16.94 o 
   6   8   0        0.19       29.65     17.18 o 
   1   9   0     1009.12      965.05     29.42 o 
   2   9   0      136.35      193.01     30.40 o 
   3   9   0      122.60      167.99     23.30 o 
   4   9   0      146.96      150.34     19.00 o 
   5   9   0      277.16      246.67     37.18 o 
   6   9   0       43.52       39.08     18.34 o 
   0  10   0     1857.66     1870.73     41.64 o 
   1  10   0       48.54       68.92     12.44 o 
   2  10   0      258.73      260.46     28.25 o 
   3  10   0        0.62       14.84     11.73 o 
   4  10   0       49.99       55.71     14.13 o 
   5  10   0        1.17       19.55     14.48 o 
   6  10   0       32.25       75.01     24.29 o 
   1  11   0      117.50      110.19     21.65 o 
   3  11   0      223.44      254.03     21.65 o 
   4  11   0       76.82       90.98     16.38 o 
   5  11   0       16.98       37.01     15.40 o 
   0  12   0        9.26       26.44     22.80 o 
   1  12   0       82.82       93.66     14.59 o 
   2  12   0      230.56      257.54     18.84 o 
   3  12   0      131.43      176.88     17.87 o 
   4  12   0        9.81       25.48     11.16 o 
   5  12   0       41.41       65.16     19.50 o 
   1  13   0      227.39      172.82     28.61 o 
   2  13   0      228.94      233.86     27.26 o 
   3  13   0       19.77       31.01     12.06 o 
   4  13   0       38.92       47.69     16.69 o 
   5  13   0        8.68       41.83     13.71 o 
   0  14   0      125.07      113.68     38.33 o 
   1  14   0       47.20       62.59     19.92 o 
   2  14   0       59.95       61.53     14.00 o 
   3  14   0       50.75       71.79     15.88 o 
   4  14   0       47.26       61.18     14.61 o 
   5  14   0        2.48       38.60     12.06 o 
   1  15   0       65.57       58.97     19.50 o 
   2  15   0      389.02      321.50     34.34 o 
   3  15   0       11.23       27.16     11.56 o 
   4  15   0       23.86       51.18     11.02 o 
   0  16   0       16.85       51.88     31.06 o 
   1  16   0        5.33       12.56     14.61 o 
   2  16   0      193.47      155.89     30.24 o 
   3  16   0        9.64       33.67     20.16 o 
   4  16   0        2.17       25.73     14.07 o 
   1  17   0       35.57       15.58     18.18 o 
   2  17   0        1.41       34.72     18.62 o 
   3  17   0       81.86      102.29     25.71 o 
   0  18   0       11.70        7.60     23.13 o 
   1  18   0        8.70        9.23     18.67 o 
   2  18   0        0.76       20.39     18.50 o 
   1  19   0        0.37       19.09     19.76 o 
   2  19   0        0.32       40.55     23.95 o 
  -7   1   1       25.26       58.46     17.84 o 
  -6   1   1       17.43       37.15     11.11 o 
  -5   1   1        7.93       20.30      9.11 o 
  -4   1   1       30.06       36.63      7.39 o 
  -3   1   1      171.83      168.63     10.80 o 
  -2   1   1        2.85        8.37      4.40 o 
  -1   1   1      267.67      212.62      5.70 o 
   0   1   1     1159.44     1236.93     13.02 o 
   1   1   1      115.38      119.52      5.60 o 
   2   1   1      971.59      890.93     15.73 o 
   3   1   1      279.44      283.64     11.09 o 
   4   1   1       36.10       39.69      8.98 o 
   5   1   1      185.52      158.69     17.39 o 
   6   1   1        6.06       17.94      9.64 o 
  -7   2   1        0.29       34.25     15.37 o 
  -6   2   1       44.27       62.05     13.33 o 
  -5   2   1      183.32      177.64     14.84 o 
  -4   2   1      555.06      568.14     17.87 o 
  -3   2   1        2.33       -1.23      4.79 o 
  -2   2   1     3970.15     3906.66     33.54 o 
  -1   2   1    12196.52    13053.53    131.77 o 
   0   2   1       35.27       47.80      3.65 o 
   1   2   1    13207.75    13442.18     60.39 o 
   2   2   1      625.86      649.09     14.12 o 
   3   2   1      181.92      198.05     10.78 o 
   4   2   1       11.17        3.37      8.16 o 
   5   2   1      146.46      151.77     26.55 o 
   6   2   1        8.74       25.88     10.43 o 
  -7   3   1        2.11       30.74     18.05 o 
  -6   3   1        0.59       24.49     13.22 o 
  -5   3   1       26.93       32.91      9.07 o 
  -4   3   1        5.45       17.04      6.20 o 
  -3   3   1       79.57       83.11      8.57 o 
  -2   3   1     3186.00     3148.39     33.10 o 
  -1   3   1       31.53       39.39      4.77 o 
   0   3   1       16.03       29.72      5.62 o 
   1   3   1     1975.37     1971.79     24.47 o 
   2   3   1      334.98      353.06      9.84 o 
   3   3   1      420.70      360.54     13.27 o 
   4   3   1       12.40       24.00      9.00 o 
   5   3   1      111.29      153.50     14.50 o 
   6   3   1       51.02       66.18     15.98 o 
  -7   4   1        5.26       39.30     29.41 o 
  -6   4   1       55.74       55.96     18.86 o 
  -5   4   1      154.32      142.39     17.35 o 
  -4   4   1       87.75       94.85     13.01 o 
  -3   4   1       93.01      103.24      9.85 o 
  -2   4   1      115.45      125.81     10.38 o 
  -1   4   1     1639.38     1691.99     38.50 o 
   0   4   1     6453.03     6841.70    139.45 o 
   1   4   1     7450.21     7796.96     49.43 o 
   2   4   1       74.90       80.85      6.77 o 
   3   4   1      470.49      437.77     13.60 o 
   4   4   1       75.07       70.86     11.94 o 
   5   4   1        0.01        8.49     14.26 o 
   6   4   1       17.17       31.39     18.57 o 
  -6   5   1        9.71       15.38     16.44 o 
  -5   5   1        5.75        5.92     13.50 o 
  -4   5   1      183.27      176.85     13.43 o 
  -3   5   1        0.00        0.31      4.73 o 
  -2   5   1        0.03        5.00      3.64 o 
  -1   5   1      141.81      144.61     14.87 o 
   0   5   1      812.41      901.22     25.45 o 
   1   5   1     4560.13     4635.58     36.76 o 
   2   5   1     4198.78     4093.80     36.72 o 
   3   5   1      394.67      404.20     13.48 o 
   4   5   1        0.21       13.58      8.37 o 
   5   5   1        1.24        2.96     16.03 o 
   6   5   1       23.28       26.23     18.08 o 
  -6   6   1       67.41       70.00     20.07 o 
  -5   6   1       23.72       29.86     18.84 o 
  -4   6   1      151.53      145.17     17.17 o 
  -3   6   1        0.63       10.48      5.18 o 
  -2   6   1     1223.92     1120.17     39.90 o 
  -1   6   1     1109.72     1061.40     25.98 o 
   0   6   1     2264.34     2436.68     59.81 o 
   1   6   1        2.86        1.76      5.12 o 
   2   6   1      190.41      190.84      9.08 o 
   3   6   1      531.69      461.87     14.62 o 
   4   6   1        2.40       -9.57     10.58 o 
   5   6   1       24.79       45.97     17.55 o 
   6   6   1        5.99       33.21     18.69 o 
  -6   7   1        2.74       20.78     14.06 o 
  -5   7   1       19.66       28.52     15.28 o 
  -4   7   1        7.93       19.11     10.16 o 
  -3   7   1        0.84        5.94      6.70 o 
  -2   7   1     1606.63     1596.92     37.38 o 
  -1   7   1     1169.87     1166.93     28.91 o 
   0   7   1      179.72      152.63      8.74 o 
   1   7   1      169.87      171.80     14.37 o 
   3   7   1      718.66      587.70     32.55 o 
   4   7   1      125.21      104.77     20.75 o 
   5   7   1      123.58       89.11     22.14 o 
   6   7   1        2.21       19.10     16.91 o 
  -6   8   1        5.01       41.71     27.43 o 
  -5   8   1       74.15       66.26     18.57 o 
  -4   8   1      238.71      243.81     16.78 o 
  -3   8   1       44.65       69.29     10.95 o 
  -2   8   1       25.84       30.22      9.59 o 
  -1   8   1     1422.40     1433.15     34.11 o 
   0   8   1       33.38       32.12      6.30 o 
   1   8   1     1945.86     1992.74     40.56 o 
   2   8   1      217.84      207.83     16.91 o 
   3   8   1      416.26      392.90     18.25 o 
   4   8   1       23.01       22.06     13.13 o 
   5   8   1       26.26       34.99     28.92 o 
   6   8   1        0.22       18.64     17.52 o 
  -6   9   1       31.52       69.65     41.80 o 
  -5   9   1       83.15       67.09     18.24 o 
  -4   9   1       58.93       83.57     22.97 o 
  -3   9   1       18.72       22.41      7.09 o 
  -2   9   1      441.91      342.08     19.39 o 
  -1   9   1      328.25      317.67     17.93 o 
   0   9   1      281.04      269.42     11.78 o 
   1   9   1       89.86       92.29     13.22 o 
   2   9   1        3.72        6.19      6.82 o 
   3   9   1       30.90       51.63     10.21 o 
   4   9   1       81.57       88.24     19.80 o 
   5   9   1       55.84       39.07     17.48 o 
   6   9   1       66.52       85.67     46.76 o 
  -6  10   1       76.44       87.17     24.27 o 
  -5  10   1      200.38      175.70     26.21 o 
  -4  10   1        3.32       10.65     15.53 o 
  -3  10   1       68.68       93.42     12.39 o 
  -2  10   1       48.88       88.89     21.98 o 
  -1  10   1      847.93      809.00     52.71 o 
   0  10   1       42.40       61.77     10.57 o 
   1  10   1      419.52      408.48     20.81 o 
   2  10   1        0.22       14.83      8.48 o 
   3  10   1      354.20      330.73     20.98 o 
   4  10   1      115.08      107.84     21.30 o 
   5  10   1        4.64       15.59     14.54 o 
  -6  11   1      150.46      110.93     26.48 o 
  -5  11   1        6.34       26.00     28.58 o 
  -4  11   1       35.54       45.25     10.81 o 
  -3  11   1      335.77      365.48     24.56 o 
  -2  11   1      193.21      214.04     20.40 o 
  -1  11   1       43.47       45.79     10.58 o 
   0  11   1       22.28       21.36     14.37 o 
   1  11   1        4.93        8.66      4.75 o 
   2  11   1      222.01      208.20     17.05 o 
   3  11   1        1.15        3.85     11.12 o 
   4  11   1       47.99       35.51     14.30 o 
   5  11   1       38.76       41.64     16.59 o 
  -5  12   1       48.22       65.83     28.25 o 
  -4  12   1       69.09       61.21     13.50 o 
  -3  12   1       64.42       95.47     17.44 o 
  -2  12   1        0.76       20.41      9.35 o 
  -1  12   1      320.40      290.15     21.31 o 
   0  12   1        0.53       11.13     11.21 o 
   1  12   1      100.00      104.76     15.77 o 
   2  12   1       30.31       56.81     11.55 o 
   3  12   1        1.38       -5.90     12.40 o 
   4  12   1       52.55       43.88     13.31 o 
   5  12   1       15.42       42.97     26.11 o 
  -5  13   1       29.25       40.22     13.75 o 
  -4  13   1      103.16       77.94     19.99 o 
  -3  13   1      247.43      247.90     23.79 o 
  -2  13   1     1475.91     1175.19     40.37 o 
  -1  13   1        6.95        5.65     12.16 o 
   0  13   1      111.92       88.44     23.71 o 
   1  13   1        0.88        0.79      8.59 o 
   2  13   1       97.76       89.72     15.58 o 
   3  13   1      368.61      337.83     25.42 o 
   4  13   1        1.27       -1.82     16.52 o 
   5  13   1       36.20       49.91     16.70 o 
  -5  14   1        7.83       30.30     25.94 o 
  -4  14   1       13.08       46.62     30.07 o 
  -3  14   1        8.85       32.84     12.65 o 
  -2  14   1      176.35      182.64     30.60 o 
  -1  14   1       26.16       34.63     16.51 o 
   0  14   1       12.58       33.07     18.80 o 
   1  14   1      162.94      158.89     29.09 o 
   2  14   1        2.31       24.31      9.29 o 
   3  14   1       11.42       18.98      9.82 o 
   4  14   1        1.30       25.81     12.83 o 
  -4  15   1        0.56       23.17     13.64 o 
  -3  15   1       67.93       79.62     16.69 o 
  -2  15   1       33.39       50.57     15.57 o 
  -1  15   1       51.70       39.35     19.09 o 
   0  15   1        0.84       15.11     16.44 o 
   1  15   1        4.53       19.61     13.64 o 
   2  15   1        4.74       40.12     18.18 o 
   3  15   1        2.47       19.29     16.52 o 
   4  15   1       29.13       27.55     14.83 o 
  -4  16   1       24.76       33.57     15.62 o 
  -3  16   1        1.56       40.37     29.91 o 
  -2  16   1        2.74       30.06     16.69 o 
  -1  16   1      164.38      136.73     31.43 o 
   0  16   1        6.10       13.10     16.85 o 
   1  16   1       51.58       56.16     20.16 o 
   2  16   1        4.66       22.29     14.59 o 
   3  16   1       39.54       77.20     22.76 o 
   4  16   1        0.18       79.51     46.10 o 
  -3  17   1        2.62       32.61     20.40 o 
  -2  17   1       27.19       33.42     12.52 o 
  -1  17   1       27.26       58.36     22.84 o 
   0  17   1       27.05       37.34     22.43 o 
   1  17   1       10.53       13.16     15.18 o 
   2  17   1        2.63       43.09     20.31 o 
   3  17   1       97.79      107.38     31.06 o 
  -3  18   1       17.43       65.94     24.83 o 
  -2  18   1       53.39       47.81     20.49 o 
  -1  18   1        2.55       13.96     21.31 o 
   0  18   1        1.12       25.10     18.57 o 
   1  18   1        0.68       20.12     26.93 o 
   2  18   1        0.87       49.01     21.08 o 
  -2  19   1       63.66       65.76     28.33 o 
  -1  19   1        0.25       10.49     19.13 o 
   0  19   1       23.52       25.18     19.84 o 
   1  19   1       18.04       49.28     20.72 o 
  -7   0   2        7.95       28.86     16.51 o 
  -6   0   2       51.46       57.29     16.76 o 
  -5   0   2        5.93       27.18     13.26 o 
  -4   0   2      210.63      217.02     14.73 o 
  -3   0   2       33.57       29.60      7.85 o 
  -2   0   2     1337.88     1286.33     24.44 o 
  -1   0   2      174.86      140.35      6.48 o 
   0   0   2     6688.23     6965.27    110.04 o 
   1   0   2    16967.01    17299.64    122.60 o 
   2   0   2     3908.48     4149.10     76.17 o 
   3   0   2      231.34      190.17     18.42 o 
   4   0   2       19.64       30.14     10.92 o 
   5   0   2      166.18      169.83     25.56 o 
   6   0   2        2.72       19.42     15.89 o 
  -7   1   2       21.01       47.75     11.91 o 
  -6   1   2        4.39       22.87      9.55 o 
  -5   1   2       13.64       34.11      9.39 o 
  -4   1   2       35.06       47.42      8.03 o 
  -3   1   2      486.49      465.18     12.90 o 
  -2   1   2        0.24       -2.14      3.52 o 
  -1   1   2     1921.18     1861.82     27.50 o 
   0   1   2     1573.04     1453.92     21.37 o 
   1   1   2    26803.13    27679.66    102.00 o 
   2   1   2     1670.59     1709.06     21.05 o 
   3   1   2     1171.12     1155.70     21.78 o 
   4   1   2        7.42        8.86      8.67 o 
   5   1   2       67.36       85.82     14.07 o 
   6   1   2        0.15       18.93     10.47 o 
  -7   2   2       28.75       48.16     15.73 o 
  -6   2   2        0.73       14.60      8.62 o 
  -5   2   2       26.45       36.73     14.40 o 
  -4   2   2      118.75      148.10     11.89 o 
  -3   2   2       55.45       86.08      8.47 o 
  -2   2   2       45.47       50.23      6.47 o 
  -1   2   2        7.16        7.80      3.34 o 
   0   2   2     3223.93     3182.15     40.65 o 
   1   2   2      175.68      181.27      6.35 o 
   2   2   2     1189.33     1129.18     15.32 o 
   3   2   2      240.88      248.29     11.08 o 
   4   2   2       28.67       26.79      9.68 o 
   5   2   2        1.24       13.41     13.98 o 
   6   2   2        1.46       26.86     10.89 o 
  -7   3   2       68.32       90.52     21.82 o 
  -6   3   2       65.06       97.93     21.19 o 
  -5   3   2      207.04      192.68     18.10 o 
  -4   3   2       25.27       29.25      6.92 o 
  -3   3   2        5.10        1.65      5.02 o 
  -2   3   2        0.03       -1.92      3.61 o 
  -1   3   2     4672.98     4909.15     40.83 o 
   0   3   2      327.15      346.39     10.45 o 
   1   3   2     2532.37     2657.31     27.10 o 
   2   3   2      556.34      557.70     14.12 o 
   3   3   2     1104.76     1097.13     22.08 o 
   4   3   2       42.40       32.41     10.30 o 
   5   3   2        2.52        7.73     11.39 o 
   6   3   2       34.28       46.16     14.76 o 
  -7   4   2       38.14       85.84     15.67 o 
  -6   4   2        7.05       17.79     14.01 o 
  -5   4   2       21.25       19.13     10.42 o 
  -4   4   2      198.89      194.92     13.31 o 
  -3   4   2      164.91      166.71     14.14 o 
  -2   4   2      611.15      603.25     14.63 o 
  -1   4   2     4236.51     4285.52     38.02 o 
   0   4   2       80.42       89.32      6.63 o 
   1   4   2     3355.59     3234.13     31.62 o 
   2   4   2      564.54      634.58     14.49 o 
   3   4   2       62.41       72.09      8.82 o 
   4   4   2        0.01        3.15      7.95 o 
   5   4   2       55.43       56.61     16.23 o 
   6   4   2        5.62       26.76     16.04 o 
  -7   5   2       40.85       54.46     20.71 o 
  -6   5   2        2.91       21.43     13.18 o 
  -5   5   2      273.30      217.24     28.12 o 
  -4   5   2      123.47      131.26     12.26 o 
  -3   5   2      159.07      181.70     11.14 o 
  -2   5   2      116.30      134.02     14.76 o 
  -1   5   2     1704.30     1656.73     22.95 o 
   0   5   2       70.86       90.39      6.96 o 
   1   5   2       22.94       29.89      5.04 o 
   2   5   2      152.35      156.70      8.87 o 
   3   5   2        8.11       13.09      4.76 o 
   4   5   2        0.52        9.05      8.47 o 
   5   5   2        7.20       19.31     15.63 o 
   6   5   2        1.69       16.19     15.67 o 
  -7   6   2        4.59       47.72     22.31 o 
  -6   6   2        9.04       34.42     19.00 o 
  -5   6   2        5.22       18.18     15.70 o 
  -4   6   2        0.67        8.75      8.50 o 
  -3   6   2        3.02        2.60      5.15 o 
  -2   6   2        9.45        5.63      4.13 o 
  -1   6   2        4.19        3.20      3.70 o 
   0   6   2      910.89      985.91     18.32 o 
   1   6   2      559.16      629.26     14.29 o 
   2   6   2     3225.61     3182.74     34.41 o 
   4   6   2      430.81      347.84     33.16 o 
   5   6   2        0.68        7.58     15.30 o 
   6   6   2       49.91       59.58     20.78 o 
  -6   7   2       66.71       75.79     22.76 o 
  -5   7   2        2.66       34.67     29.74 o 
  -4   7   2      210.87      213.82     18.75 o 
  -3   7   2      373.26      352.04     23.79 o 
  -2   7   2     1788.98     1785.26     48.67 o 
  -1   7   2      105.08      101.97     11.40 o 
   0   7   2       89.77      104.95      8.61 o 
   1   7   2       37.67       36.03      6.67 o 
   2   7   2       12.33       19.89      4.90 o 
   3   7   2      651.53      608.22     26.93 o 
   4   7   2       93.60       94.67     20.68 o 
   5   7   2        0.17       17.86     16.14 o 
   6   7   2        0.12       17.31     16.57 o 
  -6   8   2        2.89       13.59     16.21 o 
  -5   8   2      584.17      426.39     31.35 o 
  -4   8   2      869.26      774.46     30.93 o 
  -3   8   2      533.62      475.30     46.26 o 
  -2   8   2       37.67       34.04     10.41 o 
  -1   8   2     4115.31     4209.80     39.06 o 
   0   8   2     3309.76     3366.71     60.97 o 
   1   8   2     1333.78     1203.78     21.09 o 
   2   8   2        4.28       14.78      8.45 o 
   3   8   2       28.02       35.43      8.17 o 
   4   8   2       46.52       19.62     14.84 o 
   5   8   2        1.51       11.30     14.05 o 
   6   8   2        8.06       51.32     20.65 o 
  -6   9   2       16.49       44.89     19.62 o 
  -5   9   2       11.20       20.79     15.70 o 
  -4   9   2      134.94      140.54     15.87 o 
  -3   9   2       37.72       55.27      6.28 o 
  -2   9   2      127.10      122.90     15.93 o 
  -1   9   2      527.92      483.66     13.31 o 
   0   9   2       62.74       64.59      8.14 o 
   1   9   2      180.87      170.36     16.52 o 
   2   9   2       85.51      109.19     14.79 o 
   3   9   2       11.73       27.48      7.85 o 
   4   9   2      221.89      160.02     25.44 o 
   5   9   2       14.85        9.52     14.11 o 
   6   9   2       53.05       96.52     38.17 o 
  -6  10   2       22.93       55.76     20.51 o 
  -5  10   2       63.15       72.33     19.09 o 
  -4  10   2       26.25       39.06     17.51 o 
  -2  10   2       16.46       23.30      8.48 o 
  -1  10   2        0.09        8.26      7.09 o 
   0  10   2      288.56      257.19     12.23 o 
   1  10   2       70.26      113.75     14.26 o 
   2  10   2      260.79      275.16     19.50 o 
   3  10   2       13.46       32.65      8.43 o 
   4  10   2       58.14       50.92     16.28 o 
   5  10   2        2.68       -0.78     23.30 o 
  -6  11   2       33.02       36.76     24.62 o 
  -5  11   2      133.37      129.27     26.11 o 
  -4  11   2      178.45      203.61     20.16 o 
  -3  11   2      120.59      156.87     16.43 o 
  -2  11   2       20.49       43.02     12.11 o 
  -1  11   2      960.64      859.56     39.32 o 
   0  11   2        6.69       26.63      9.25 o 
   1  11   2        4.55       13.16      6.07 o 
   2  11   2        0.37       -0.10      7.89 o 
   3  11   2      141.32      151.35     16.67 o 
   4  11   2       11.32       13.67     11.66 o 
   5  11   2       40.37       64.11     19.86 o 
  -5  12   2       43.87       56.58     17.27 o 
  -4  12   2       12.92       47.53     16.85 o 
  -3  12   2      232.12      240.31     24.44 o 
  -2  12   2        0.03        9.18      8.55 o 
  -1  12   2      591.86      518.70     25.46 o 
   0  12   2      179.46      215.97     29.09 o 
   1  12   2      137.85      143.39     17.16 o 
   2  12   2       63.85      107.39     18.34 o 
   3  12   2       33.13       22.69     12.10 o 
   4  12   2       30.56       44.76     18.01 o 
   5  12   2        0.34       40.05     16.80 o 
  -5  13   2        1.42        8.10     14.71 o 
  -4  13   2       13.29       59.10     20.65 o 
  -3  13   2      306.07      291.53     24.58 o 
  -2  13   2      869.31      717.27     31.78 o 
  -1  13   2       87.40       82.65     23.81 o 
   0  13   2       48.38       63.74     19.69 o 
   1  13   2       91.50       93.06     22.49 o 
   2  13   2      106.64      139.83     23.13 o 
   3  13   2       48.49       56.63     20.01 o 
   4  13   2       10.86       13.70     12.85 o 
   5  13   2        0.01       37.03     23.96 o 
  -5  14   2       18.91       47.31     29.41 o 
  -4  14   2       62.44      113.93     17.35 o 
  -3  14   2       10.93       49.28     14.71 o 
  -2  14   2       49.91       59.75     21.73 o 
  -1  14   2       22.52       24.18     16.82 o 
   0  14   2      225.77      235.17     34.45 o 
   1  14   2        3.78       31.88     15.30 o 
   2  14   2        4.21       11.47     16.85 o 
   3  14   2      207.96      196.45     29.93 o 
   4  14   2      122.86      112.64     24.14 o 
  -4  15   2       83.50      116.20     18.89 o 
  -3  15   2        1.99       26.34     13.55 o 
  -2  15   2      224.11      216.56     35.63 o 
  -1  15   2      673.35      495.95     41.00 o 
   0  15   2        4.60        4.30     13.55 o 
   1  15   2        7.21       28.45     21.65 o 
   2  15   2      122.58      121.12     29.08 o 
   3  15   2        0.31       16.87     16.19 o 
   4  15   2       43.51       62.52     42.13 o 
  -3  16   2       86.05       93.68     25.94 o 
  -2  16   2       14.50       24.24     16.61 o 
  -1  16   2       99.15       95.19     27.67 o 
   0  16   2       15.48       18.15     16.43 o 
   1  16   2       48.45       75.22     22.06 o 
   2  16   2       19.28       23.71     16.37 o 
   3  16   2       24.56       27.10     33.71 o 
  -3  17   2       68.37       78.29     24.70 o 
  -2  17   2       65.80       69.42     23.71 o 
  -1  17   2       55.67       36.95     20.60 o 
   0  17   2       37.70       30.40     19.42 o 
   1  17   2       86.90      104.92     23.76 o 
   2  17   2       10.10       32.60     23.30 o 
   3  17   2        1.37        4.96     28.42 o 
  -3  18   2        9.83       52.14     23.58 o 
  -2  18   2        7.80       46.82     18.22 o 
  -1  18   2       68.83       74.90     26.28 o 
   0  18   2       69.69       49.98     28.58 o 
   1  18   2        0.24       41.71     24.78 o 
   2  18   2       10.29       53.37     21.81 o 
  -2  19   2       16.01       71.46     31.89 o 
  -1  19   2        7.10       24.90     21.03 o 
   0  19   2       20.84       24.38     21.38 o 
   1  19   2        6.08       31.07     42.63 o 
  -7   1   3       14.21       49.85     12.27 o 
  -6   1   3      167.20      186.13     18.86 o 
  -5   1   3      447.57      443.40     21.42 o 
  -4   1   3        5.98       20.87      6.50 o 
  -3   1   3       57.66       83.28      7.37 o 
  -2   1   3      308.90      330.20      9.51 o 
  -1   1   3      118.04      112.32      5.43 o 
   0   1   3     2477.94     2386.07     21.44 o 
   1   1   3     1555.50     1493.38     17.44 o 
   2   1   3      344.22      333.95     13.53 o 
   3   1   3       15.67       33.40      7.39 o 
   4   1   3       27.67       51.83     12.74 o 
   5   1   3       87.57       77.23     13.98 o 
   6   1   3       10.24       20.07     12.04 o 
  -7   2   3       20.57       39.37     19.69 o 
  -6   2   3      408.31      379.55     21.11 o 
  -5   2   3      538.19      438.67     21.20 o 
  -4   2   3      121.89      150.95     11.88 o 
  -3   2   3     1260.64     1181.68     21.96 o 
  -2   2   3       18.90       31.19      5.64 o 
  -1   2   3     1169.78     1076.44     17.18 o 
   0   2   3     2463.25     2465.80     29.05 o 
   1   2   3     3452.11     3288.58     25.57 o 
   2   2   3       55.04       69.33      6.71 o 
   3   2   3      658.84      648.28     21.49 o 
   4   2   3       17.92       21.44      9.98 o 
   5   2   3        0.20       10.83      8.65 o 
   6   2   3        9.63        1.97     14.35 o 
  -7   3   3       81.16       76.77     29.25 o 
  -6   3   3        3.39       30.29     14.84 o 
  -5   3   3       38.80       51.98     13.59 o 
  -4   3   3      148.55      169.17     12.20 o 
  -3   3   3      924.06      925.47     21.83 o 
  -2   3   3       38.85       39.76      5.78 o 
  -1   3   3      573.72      534.09     14.60 o 
   0   3   3      339.98      309.06     11.57 o 
   1   3   3     1492.39     1442.05     19.13 o 
   2   3   3      108.69      127.65      6.93 o 
   3   3   3        0.19       -1.26      7.44 o 
   4   3   3       11.10       20.86     10.06 o 
   5   3   3       14.79       45.30     10.67 o 
   6   3   3       40.39       24.86     23.66 o 
  -6   4   3       76.61      111.54     23.34 o 
  -5   4   3       76.35      114.37     15.75 o 
  -4   4   3       17.47       48.81      8.78 o 
  -3   4   3      307.84      296.04     12.81 o 
  -2   4   3      133.31      140.30     12.11 o 
  -1   4   3      350.07      359.79     12.26 o 
   0   4   3      104.49      114.48      9.03 o 
   1   4   3      106.41      118.73      7.32 o 
   2   4   3      760.91      708.75     16.07 o 
   3   4   3        0.05        5.76      6.64 o 
   4   4   3       12.80       15.41      9.22 o 
   5   4   3        0.01       12.92     12.62 o 
   6   4   3       40.10       38.28     18.15 o 
  -7   5   3      192.71      185.89     32.01 o 
  -6   5   3      392.95      388.76     37.71 o 
  -5   5   3      674.34      597.55     27.66 o 
  -4   5   3      220.67      200.90     13.32 o 
  -3   5   3      442.82      428.22     15.10 o 
  -2   5   3      286.56      263.90     10.31 o 
  -1   5   3       12.95       22.10      5.75 o 
   0   5   3       94.88      109.48      9.12 o 
   1   5   3        4.23        4.95      3.60 o 
   2   5   3      667.20      707.92     16.54 o 
   3   5   3       42.15       53.61      9.01 o 
   4   5   3       33.85       17.86     14.58 o 
   5   5   3       20.00       16.82     15.90 o 
   6   5   3       15.84       13.93     17.12 o 
  -7   6   3        0.51       30.90     19.33 o 
  -6   6   3       74.73       75.62     26.44 o 
  -5   6   3      270.81      273.01     21.04 o 
  -4   6   3      109.43      119.18     16.02 o 
  -3   6   3        1.25        7.78      3.72 o 
  -2   6   3      103.73      126.46     14.59 o 
  -1   6   3      617.74      597.32     16.36 o 
   0   6   3      364.71      336.50     11.91 o 
   1   6   3     1757.07     1735.26     26.48 o 
   2   6   3      410.29      359.52     12.51 o 
   3   6   3      105.25      124.63     21.28 o 
   4   6   3       41.54       51.53     18.19 o 
   5   6   3        0.81        7.40     14.80 o 
   6   6   3       11.72        7.30     14.63 o 
  -6   7   3       21.98       59.89     19.00 o 
  -5   7   3       51.91       79.28     19.17 o 
  -4   7   3        2.91       38.97     14.54 o 
  -3   7   3       43.43       68.22     12.83 o 
  -2   7   3        0.01       -0.18      4.33 o 
  -1   7   3       74.17       75.67      8.19 o 
   0   7   3      797.27      725.41     17.95 o 
   1   7   3      236.55      254.94     10.87 o 
   2   7   3      101.04      130.55      9.40 o 
   3   7   3       22.63       32.09      9.84 o 
   4   7   3       30.45       17.10     13.66 o 
   5   7   3       47.29       49.48     19.82 o 
   6   7   3        3.81       25.15     18.25 o 
  -6   8   3      143.69      148.52     28.04 o 
  -5   8   3      242.29      226.80     23.37 o 
  -4   8   3        7.42       41.24     20.16 o 
  -3   8   3       30.38       47.95     12.04 o 
  -2   8   3      204.75      197.18     21.86 o 
  -1   8   3      140.85      158.52     10.03 o 
   0   8   3      259.99      275.90     12.36 o 
   1   8   3      222.77      225.72     11.89 o 
   2   8   3       36.17       39.03     10.39 o 
   3   8   3      383.31      374.71     21.73 o 
   4   8   3       39.38       31.66     14.52 o 
   5   8   3        7.90        3.00     15.24 o 
  -6   9   3        1.49       29.82     16.36 o 
  -5   9   3      586.52      447.30     26.72 o 
  -4   9   3       27.55       25.49     17.84 o 
  -3   9   3      298.49      244.55     16.20 o 
  -2   9   3      386.67      406.64     23.63 o 
  -1   9   3      147.33      186.06     10.69 o 
   0   9   3       79.08       78.62      9.08 o 
   1   9   3      110.81      108.72     13.99 o 
   2   9   3      163.94      178.27     18.28 o 
   3   9   3       81.12       83.23     14.85 o 
   4   9   3      103.05       62.55     17.22 o 
   5   9   3        1.99        7.59     15.27 o 
  -6  10   3       50.13       49.78     19.01 o 
  -5  10   3      402.00      340.48     26.00 o 
  -4  10   3       26.87       55.90      9.17 o 
  -3  10   3       99.14      117.17      9.75 o 
  -2  10   3       28.54       51.30     12.23 o 
  -1  10   3        2.86       -0.56      6.50 o 
   0  10   3       24.56       32.72      9.91 o 
   1  10   3      141.66      186.28     17.96 o 
   2  10   3        5.75       17.45     19.17 o 
   3  10   3       11.93       35.15     13.55 o 
   4  10   3      102.77       88.12     20.76 o 
   5  10   3       24.60       35.77     18.11 o 
  -6  11   3       91.54       77.04     21.27 o 
  -5  11   3       12.23       32.96     13.14 o 
  -4  11   3      105.96      118.23     14.80 o 
  -3  11   3       13.19       33.23     11.79 o 
  -2  11   3      131.60      167.25     19.62 o 
  -1  11   3        5.99       16.83      9.96 o 
   0  11   3       16.20       23.48      7.67 o 
   1  11   3      236.18      226.32     21.81 o 
   2  11   3        0.17        8.20     10.50 o 
   3  11   3       16.63       12.23     10.52 o 
   4  11   3       26.44       38.41     19.00 o 
   5  11   3        7.35        8.48     17.68 o 
  -5  12   3        0.16       32.54     12.93 o 
  -4  12   3      115.46      149.92     30.40 o 
  -3  12   3        8.69       14.03     10.33 o 
  -2  12   3      520.26      466.90     37.34 o 
  -1  12   3      420.53      421.88     41.14 o 
   0  12   3       77.00       83.72     21.25 o 
   1  12   3      320.39      318.40     23.13 o 
   2  12   3       18.40       46.64     23.79 o 
   3  12   3       20.15       33.21     12.76 o 
   4  12   3       53.70       71.23     17.06 o 
   5  12   3       17.39       48.17     28.92 o 
  -5  13   3       35.86       43.01     14.97 o 
  -4  13   3       21.78       58.08     11.10 o 
  -3  13   3      144.90      194.78     31.23 o 
  -2  13   3        5.24       33.69     18.01 o 
  -1  13   3        6.93        2.43     14.83 o 
   0  13   3      221.41      165.63     29.17 o 
   1  13   3        6.42       35.89     13.22 o 
   2  13   3       61.02       75.03     21.98 o 
   3  13   3      118.21       87.93     17.77 o 
   4  13   3       22.28       25.66     15.53 o 
  -5  14   3        1.39       18.38     26.27 o 
  -3  14   3       30.40       60.82     16.24 o 
  -2  14   3       65.23       76.15     24.88 o 
  -1  14   3      654.03      524.92     42.71 o 
   0  14   3       17.40       15.81     14.85 o 
   1  14   3       25.47       53.21     16.41 o 
   2  14   3       22.08       25.99     10.48 o 
   3  14   3       10.60       13.51     19.33 o 
   4  14   3        0.55       13.30     14.44 o 
  -4  15   3      100.27      102.56     41.31 o 
  -3  15   3        0.11       39.08     13.50 o 
  -2  15   3        8.24       40.15     19.52 o 
  -1  15   3       36.74       60.96     22.63 o 
   0  15   3       48.41       77.74     22.63 o 
   1  15   3      121.73      111.19     25.11 o 
   2  15   3        5.50       32.52     23.63 o 
   3  15   3       31.19       49.44     17.60 o 
   4  15   3        0.57       31.67     22.31 o 
  -4  16   3       17.70       50.90     16.69 o 
  -3  16   3       99.34      107.37     28.32 o 
  -2  16   3       24.30       54.91     21.81 o 
  -1  16   3        0.57       20.32     17.51 o 
   0  16   3        0.95       20.40     15.15 o 
   1  16   3       92.09       59.65     20.72 o 
   2  16   3        9.38       31.28     17.02 o 
   3  16   3        0.28       58.16     33.71 o 
  -3  17   3       32.88       35.93     22.64 o 
  -2  17   3       25.48       60.21     23.40 o 
  -1  17   3       24.38       40.36     20.83 o 
   0  17   3        2.42       27.81     17.59 o 
   1  17   3       79.88       90.27     27.07 o 
   2  17   3        1.51       26.67     44.61 o 
   3  17   3       52.16       69.40     38.33 o 
  -3  18   3       62.55      108.78     32.31 o 
  -2  18   3        6.69       30.83     23.63 o 
  -1  18   3       27.56       46.68     22.35 o 
   0  18   3      224.09      193.32     51.55 o 
   1  18   3       59.21       62.66     24.05 o 
   2  18   3       14.32       20.41     23.30 o 
  -2  19   3       13.53       66.72     55.68 o 
  -1  19   3       30.67       36.98     22.94 o 
   0  19   3      123.27      100.52     32.21 o 
   1  19   3       26.95       35.55     22.14 o 
  -7   0   4        0.02       24.15     17.17 o 
  -6   0   4       14.13       36.02     15.57 o 
  -5   0   4     1634.12     1374.87     39.34 o 
  -4   0   4      210.01      230.62     22.64 o 
  -3   0   4      152.40      168.58     21.98 o 
  -2   0   4      574.34      565.69     22.97 o 
  -1   0   4      102.59      103.10     11.57 o 
   0   0   4     7422.82     7569.31     69.40 o 
   1   0   4     1523.21     1494.63     32.67 o 
   2   0   4     2850.78     2575.27     51.99 o 
   3   0   4      729.47      655.97     31.14 o 
   4   0   4       94.27      114.45     20.31 o 
   5   0   4        5.09       16.35     15.21 o 
   6   0   4       67.71       54.96     19.41 o 
  -7   1   4       12.36       29.69     12.11 o 
  -6   1   4      267.86      291.75     21.77 o 
  -4   1   4      450.34      469.98     14.65 o 
  -3   1   4        0.16        2.60      3.78 o 
  -2   1   4        9.96       10.96      4.47 o 
  -1   1   4     2314.47     2270.06     27.91 o 
   0   1   4        3.34        6.43      4.16 o 
   1   1   4     6703.59     6665.76     42.99 o 
   2   1   4     3192.38     3139.57     40.66 o 
   3   1   4      173.23      198.81     13.10 o 
   4   1   4      174.41      182.65     16.85 o 
   5   1   4        0.03        9.54      9.11 o 
   6   1   4       27.92       25.06     17.70 o 
  -7   2   4       16.54       39.77     19.38 o 
  -5   2   4        3.00       20.90     10.35 o 
  -4   2   4       75.34       82.47     11.12 o 
  -3   2   4        0.07       14.68      4.66 o 
  -2   2   4      665.00      709.80     16.00 o 
  -1   2   4      180.65      174.96     11.07 o 
   0   2   4      101.28      103.86      9.10 o 
   1   2   4        0.27        3.89      3.74 o 
   2   2   4     1658.79     1540.41     22.67 o 
   3   2   4      117.55      145.41     13.85 o 
   4   2   4       14.06       46.47     18.19 o 
   5   2   4        2.16       15.01     11.55 o 
   6   2   4        0.16        5.86     16.99 o 
  -7   3   4      296.43      268.83     35.94 o 
  -6   3   4      256.87      261.06     31.08 o 
  -5   3   4      140.64      176.71     15.97 o 
  -4   3   4      655.86      669.73     21.78 o 
  -3   3   4      225.32      258.55     12.34 o 
  -2   3   4      166.44      172.77     10.66 o 
  -1   3   4     1618.91     1602.96     55.68 o 
   0   3   4       50.01       71.74      8.26 o 
   1   3   4        0.96        4.40      3.44 o 
   2   3   4      142.91      148.14      7.43 o 
   3   3   4       13.12       12.34      7.95 o 
   4   3   4        2.37        1.84     11.37 o 
   5   3   4       13.15       31.41     11.17 o 
   6   3   4        2.11       -1.84     16.10 o 
  -7   4   4       16.25       61.92     17.79 o 
  -6   4   4       24.06       42.77     16.71 o 
  -5   4   4      367.28      353.25     18.52 o 
  -4   4   4       52.11       61.54     10.28 o 
  -3   4   4       51.59       69.18      8.65 o 
  -2   4   4     1105.92     1114.05     20.60 o 
  -1   4   4      100.49      114.79      9.01 o 
   0   4   4     1493.64     1350.60     25.30 o 
   1   4   4      290.98      262.27     10.74 o 
   2   4   4      169.41      176.82     10.52 o 
   3   4   4        0.00       -1.13      5.88 o 
   4   4   4       14.03       33.54     10.43 o 
   5   4   4        0.16        6.16     12.20 o 
   6   4   4        8.27       35.86     30.07 o 
  -7   5   4       74.03       83.21     22.44 o 
  -6   5   4       70.04      114.44     22.47 o 
  -5   5   4       19.24       58.28     22.97 o 
  -4   5   4        0.05        5.53      6.63 o 
  -3   5   4       21.95       35.26      7.11 o 
  -2   5   4     2055.92     2053.03     32.14 o 
  -1   5   4        2.91        5.82      3.78 o 
   0   5   4      669.72      639.24     29.08 o 
   1   5   4      375.52      353.57     13.17 o 
   2   5   4        2.61        6.00      4.45 o 
   3   5   4       87.97       88.32     12.23 o 
   4   5   4        5.70       12.81     13.40 o 
   5   5   4       14.01       15.23     19.17 o 
   6   5   4       64.48       86.74     34.86 o 
  -7   6   4        3.00       39.95     19.43 o 
  -6   6   4       68.39       73.92     20.31 o 
  -5   6   4      205.43      221.74     22.16 o 
  -4   6   4      411.23      342.25     20.28 o 
  -3   6   4       21.95       23.59      6.21 o 
  -2   6   4      926.18      926.30     23.23 o 
  -1   6   4       95.88      113.17     12.23 o 
   0   6   4      181.02      165.56     11.03 o 
   1   6   4       95.56       92.87      8.93 o 
   2   6   4        0.33       15.34      5.03 o 
   3   6   4       43.81       48.93      9.81 o 
   4   6   4        0.32        2.78     12.47 o 
   5   6   4        3.24        0.33     15.66 o 
   6   6   4       32.08       38.59     20.90 o 
  -7   7   4       45.42       61.87     19.75 o 
  -6   7   4      304.24      274.77     32.44 o 
  -5   7   4       31.84       53.80     13.39 o 
  -4   7   4      130.88      142.48     17.38 o 
  -3   7   4      166.11      192.92     17.61 o 
  -2   7   4      398.81      403.85     15.93 o 
  -1   7   4      507.13      438.96     16.20 o 
   0   7   4      144.03      166.12     10.95 o 
   1   7   4      991.37      990.49     22.23 o 
   2   7   4      942.76      906.46     20.72 o 
   3   7   4        6.81       13.86     10.77 o 
   4   7   4       19.73       20.96     19.00 o 
   5   7   4      133.33       90.89     25.23 o 
  -6   8   4        9.92       40.29     29.74 o 
  -5   8   4       39.06       48.71     14.21 o 
  -4   8   4      423.17      372.57     32.22 o 
  -3   8   4        8.47       20.49      9.81 o 
  -2   8   4      450.76      407.10     16.41 o 
  -1   8   4      352.54      320.23     14.61 o 
   0   8   4      604.35      570.74     17.72 o 
   1   8   4       81.50      110.10      9.13 o 
   2   8   4       39.99       63.77     13.05 o 
   3   8   4       54.57       52.56     15.53 o 
   4   8   4       37.17       41.17     16.47 o 
   5   8   4        9.15       15.18     17.04 o 
  -6   9   4       22.26       55.17     18.16 o 
  -5   9   4       79.24       97.93     18.51 o 
  -4   9   4      448.49      441.16     24.69 o 
  -3   9   4      137.90      160.29     16.09 o 
  -2   9   4       26.12       38.78     14.55 o 
  -1   9   4      122.28      129.45     10.31 o 
   0   9   4     1539.99     1485.30     29.16 o 
   1   9   4       33.40       43.44     11.41 o 
   2   9   4        0.23       12.15      4.10 o 
   3   9   4       48.74       34.82     15.17 o 
   4   9   4       21.54       15.71     13.60 o 
   5   9   4        4.86       19.50     17.12 o 
  -6  10   4       12.28       32.48     14.12 o 
  -5  10   4        8.67       27.10     12.89 o 
  -4  10   4       11.70       32.83      9.44 o 
  -3  10   4      202.65      199.06     17.76 o 
  -2  10   4      330.35      294.70     41.31 o 
  -1  10   4      104.91      109.07     16.19 o 
   0  10   4       19.74       15.38      8.76 o 
   1  10   4       96.24       97.24     15.64 o 
   2  10   4        0.02       17.86     19.00 o 
   3  10   4       18.11       18.01     12.02 o 
   4  10   4       17.34       20.70     14.59 o 
   5  10   4        1.97       13.80     15.17 o 
  -6  11   4       21.69       50.45     25.94 o 
  -5  11   4       45.43       62.96     14.00 o 
  -4  11   4      142.01      180.21     17.16 o 
  -3  11   4      402.84      344.59     24.51 o 
  -2  11   4       74.90       80.20     15.33 o 
  -1  11   4       25.08       20.12     10.53 o 
   0  11   4       26.87       30.32      8.76 o 
   1  11   4       15.35       31.30      8.43 o 
   2  11   4       35.33       37.38     18.84 o 
   3  11   4        0.04       13.38     18.67 o 
   4  11   4        3.60        3.57     13.31 o 
   5  11   4       11.77       43.19     18.81 o 
  -6  12   4        1.00       37.39     50.23 o 
  -5  12   4        5.61       20.14     29.25 o 
  -3  12   4        0.05       21.78     12.52 o 
  -2  12   4     1331.87     1098.34     39.18 o 
  -1  12   4      315.66      283.84     21.49 o 
   0  12   4      115.03      130.67     25.22 o 
   1  12   4      130.71      126.27     16.02 o 
   2  12   4        6.27       12.35     12.78 o 
   3  12   4      101.59       73.62     19.95 o 
   4  12   4       87.12       71.32     19.28 o 
  -5  13   4        0.08       24.27     17.51 o 
  -4  13   4      204.37      211.77     20.46 o 
  -3  13   4       15.13       49.85     20.16 o 
  -2  13   4        0.04       25.07      9.32 o 
  -1  13   4       37.42       34.19     20.89 o 
   0  13   4      481.92      381.41     34.06 o 
   1  13   4       12.99       41.15     18.34 o 
   2  13   4       38.71       65.19     27.59 o 
   3  13   4       50.94       49.52     18.44 o 
   4  13   4        0.16       12.40     19.17 o 
  -5  14   4        8.04       35.55     21.15 o 
  -4  14   4       34.20       70.95     12.69 o 
  -3  14   4       80.39      124.40     33.87 o 
  -2  14   4       78.92      111.19     27.22 o 
  -1  14   4      417.51      386.18     44.74 o 
   0  14   4       81.29      103.72     25.59 o 
   1  14   4       34.56       45.14     14.79 o 
   2  14   4        1.88       18.01     22.14 o 
   3  14   4      171.56      155.90     26.86 o 
   4  14   4       40.68       82.68     19.77 o 
  -4  15   4        4.85       45.75     19.99 o 
  -3  15   4      121.92      170.64     77.00 o 
  -2  15   4       11.48       55.17     27.26 o 
  -1  15   4        5.06       21.19     17.55 o 
   0  15   4        7.31       16.43     13.17 o 
   1  15   4        1.53       21.31     14.71 o 
   2  15   4       23.69       52.28     23.96 o 
   3  15   4        0.01       17.00     13.64 o 
  -4  16   4        1.65       30.58     16.81 o 
  -3  16   4       44.44       87.13     24.69 o 
  -2  16   4      103.78      116.56     32.18 o 
  -1  16   4       35.49       24.20     19.38 o 
   0  16   4      120.70      113.37     28.70 o 
   1  16   4       52.27       49.14     17.35 o 
   2  16   4        1.16       50.98     18.34 o 
  -3  17   4       24.62       50.67     39.32 o 
  -2  17   4       20.55       22.77     18.02 o 
  -1  17   4       23.96       39.88     23.55 o 
   0  17   4        1.45        8.91     15.16 o 
   1  17   4       52.71       64.62     22.60 o 
   2  17   4        0.89       29.08     16.82 o 
  -3  18   4        0.15       27.80     25.45 o 
  -2  18   4       60.17       72.21     27.52 o 
  -1  18   4        5.37       19.19     19.21 o 
   0  18   4        3.93       36.04     20.82 o 
   1  18   4        2.84       25.79     18.24 o 
   2  18   4        1.69       19.60     22.31 o 
  -1  19   4        0.03       33.98     17.94 o 
   0  19   4       98.29      108.95     28.62 o 
  -7   1   5        0.02       29.97     15.24 o 
  -6   1   5        0.56       27.65      8.87 o 
  -5   1   5       74.95      103.02     10.39 o 
  -4   1   5      285.92      291.28     12.75 o 
  -3   1   5     2388.39     2493.81     33.37 o 
  -2   1   5     1513.78     1578.07     23.91 o 
  -1   1   5       60.09       49.93      7.01 o 
   0   1   5       53.12       85.24      7.29 o 
   1   1   5      449.82      452.39     11.64 o 
   2   1   5        0.00        4.70      5.64 o 
   3   1   5        4.91       24.83      8.13 o 
   4   1   5       49.35       59.40     12.85 o 
   5   1   5       11.75       27.95     10.79 o 
   6   1   5        5.50       18.24     13.17 o 
  -7   2   5       40.29       71.28     21.85 o 
  -6   2   5      376.96      331.74     26.18 o 
  -5   2   5      167.67      191.88     14.54 o 
  -4   2   5        2.01        2.63      6.27 o 
  -3   2   5      734.09      805.36     20.72 o 
  -2   2   5      326.96      320.79     11.27 o 
  -1   2   5      624.10      629.62     18.72 o 
   0   2   5     1010.58     1021.25     17.71 o 
   1   2   5      220.17      192.45      8.50 o 
   2   2   5      990.66      840.68     21.65 o 
   3   2   5        5.73       15.77      7.66 o 
   4   2   5       19.46       15.54      8.64 o 
   5   2   5       81.37       65.12     13.45 o 
   6   2   5       25.28       23.59     18.00 o 
  -7   3   5        3.18       27.49     17.17 o 
  -6   3   5        6.90       30.48      9.40 o 
  -5   3   5       14.65       52.32     21.29 o 
  -4   3   5       12.96       21.56      6.74 o 
  -3   3   5     1548.42     1550.88     28.59 o 
  -2   3   5      759.35      782.39     16.98 o 
  -1   3   5      356.78      333.65     14.49 o 
   0   3   5        0.28        2.46      5.16 o 
   1   3   5      165.48      183.17      8.84 o 
   2   3   5        8.74       25.03      6.11 o 
   3   3   5       65.79       74.91     10.81 o 
   4   3   5      113.69      114.34     14.31 o 
   5   3   5        2.20       23.44      9.12 o 
   6   3   5        0.06       -0.92     17.24 o 
  -7   4   5        0.91       38.70     15.62 o 
  -6   4   5       90.67       92.33     19.66 o 
  -5   4   5       51.58       68.21     13.35 o 
  -4   4   5      117.91      135.50     13.19 o 
  -3   4   5        1.38        4.00      5.21 o 
  -2   4   5      652.45      715.10     16.91 o 
  -1   4   5        0.72        4.35      4.70 o 
   0   4   5       57.18       68.70      8.81 o 
   1   4   5        0.42        2.19      4.06 o 
   2   4   5       29.12       42.53      5.84 o 
   3   4   5        6.79       24.01     11.18 o 
   4   4   5        0.00        2.68     10.74 o 
   5   4   5        2.64       11.29     13.82 o 
   6   4   5        5.44        7.93     35.03 o 
  -7   5   5        7.95       28.79     31.39 o 
  -6   5   5       57.93       51.79     24.45 o 
  -5   5   5       56.29       85.59     23.96 o 
  -4   5   5      233.85      246.39     15.26 o 
  -3   5   5      287.47      259.62     13.21 o 
  -2   5   5      310.83      307.32     14.41 o 
  -1   5   5      101.50      118.77      9.99 o 
   0   5   5       93.48      121.44     10.68 o 
   1   5   5       33.55       36.12      6.78 o 
   2   5   5        2.77        8.92      4.62 o 
   3   5   5       46.26       46.61     11.34 o 
   4   5   5        7.24        5.80     12.89 o 
   5   5   5       17.30        3.39     15.71 o 
  -7   6   5        5.20       51.36     18.62 o 
  -6   6   5       19.27       45.01     32.05 o 
  -5   6   5        2.52       17.38     13.22 o 
  -4   6   5       51.33       74.14     13.20 o 
  -3   6   5      248.83      234.91     12.52 o 
  -2   6   5     2076.11     2230.98     38.68 o 
  -1   6   5     1126.80     1180.30     27.31 o 
   0   6   5       19.04       19.89      6.87 o 
   1   6   5       69.54       72.73      8.87 o 
   2   6   5       88.73      116.07      9.44 o 
   3   6   5      114.88      133.78     25.15 o 
   4   6   5       12.08       29.01     16.59 o 
   5   6   5       26.07       13.30     22.47 o 
  -7   7   5       16.31       44.07     19.05 o 
  -6   7   5        4.64       39.43     21.98 o 
  -5   7   5      100.47      115.71     17.16 o 
  -4   7   5       16.01       14.71      9.58 o 
  -3   7   5        3.25        8.57      5.27 o 
  -2   7   5        7.37        3.74      6.10 o 
  -1   7   5       99.34      112.15     11.51 o 
   0   7   5        8.25        3.98      6.46 o 
   1   7   5      351.93      346.44     14.57 o 
   2   7   5        0.71       15.17      5.62 o 
   3   7   5        0.00       22.02     12.09 o 
   4   7   5        2.92       -4.04     10.74 o 
   5   7   5       35.63       28.33     19.09 o 
  -6   8   5       13.51       62.46     29.74 o 
  -5   8   5      115.79      132.24     42.96 o 
  -4   8   5       82.36       80.96     14.48 o 
  -3   8   5        0.62       15.20     11.90 o 
  -2   8   5       17.87       19.09      6.79 o 
  -1   8   5      247.57      265.09     14.97 o 
   0   8   5      245.96      254.78     14.71 o 
   1   8   5       71.82       77.15      9.26 o 
   2   8   5       54.62       88.40     10.38 o 
   3   8   5       37.90       39.34     13.90 o 
   4   8   5        1.06        5.78     11.68 o 
   5   8   5        6.02       17.25     18.89 o 
  -6   9   5        2.55       24.13     36.85 o 
  -5   9   5        8.82       42.50     19.50 o 
  -4   9   5        0.03       18.51     12.39 o 
  -3   9   5      133.13      139.91     15.20 o 
  -2   9   5       53.16       52.82     16.36 o 
  -1   9   5       23.74       29.54      8.11 o 
   0   9   5        5.20        6.97      5.96 o 
   1   9   5       15.52       34.65     10.40 o 
   2   9   5       64.73       89.51     12.56 o 
   3   9   5        7.24       21.77     11.72 o 
   4   9   5      248.10      169.34     28.27 o 
   5   9   5       37.78       20.75     18.29 o 
  -6  10   5       80.39      128.99     24.00 o 
  -5  10   5      392.47      301.43     24.11 o 
  -4  10   5      711.08      607.84     43.46 o 
  -3  10   5       27.65       37.05     13.33 o 
  -2  10   5       36.51       37.52     13.88 o 
  -1  10   5        9.81       31.19     14.21 o 
   0  10   5       10.04       18.01      8.13 o 
   1  10   5       33.22       40.31     16.36 o 
   2  10   5       17.09       38.70     12.89 o 
   3  10   5        9.89       20.59     12.36 o 
   4  10   5        0.19        0.04     11.99 o 
   5  10   5       18.96       10.74     19.09 o 
  -6  11   5        4.33       79.13     42.79 o 
  -5  11   5       66.05       67.43     30.07 o 
  -4  11   5      249.05      234.37     21.15 o 
  -3  11   5       10.21        2.28     14.20 o 
  -2  11   5        0.02        9.83     10.08 o 
  -1  11   5       24.82       44.13     14.21 o 
   0  11   5      255.57      246.98     17.54 o 
   1  11   5        1.30       32.29     18.18 o 
   2  11   5        0.63       15.25     11.11 o 
   3  11   5       36.41       41.70     10.96 o 
   4  11   5       57.31       47.02     19.51 o 
  -6  12   5        0.87       11.57     27.76 o 
  -5  12   5       41.29      100.32     26.44 o 
  -4  12   5        1.29       47.48     17.02 o 
  -3  12   5        0.10        1.09     11.10 o 
  -2  12   5      162.44      183.77     21.22 o 
  -1  12   5      448.73      408.01     34.55 o 
   0  12   5        8.95       40.36     16.38 o 
   1  12   5       61.62       92.87     20.32 o 
   2  12   5        9.02       21.56     14.10 o 
   3  12   5        3.14        1.22     12.25 o 
   4  12   5       41.44       40.83     17.61 o 
  -5  13   5       14.69       51.87     12.96 o 
  -4  13   5       51.73       83.69     11.98 o 
  -3  13   5       21.33       33.44     13.75 o 
  -2  13   5       45.23       48.44     15.35 o 
  -1  13   5       44.09       51.97     22.44 o 
   0  13   5      387.30      387.42     41.80 o 
   1  13   5       19.88       37.49     11.30 o 
   2  13   5       47.72       61.06     15.53 o 
   3  13   5       19.01       24.01     16.21 o 
   4  13   5       29.23       20.37     17.64 o 
  -5  14   5        0.00       58.63     44.28 o 
  -3  14   5        2.50       21.60     13.21 o 
  -2  14   5       43.39       49.73     22.55 o 
  -1  14   5       79.28       92.79     26.92 o 
   0  14   5      104.97      145.81     34.86 o 
   1  14   5       24.11       40.65     26.77 o 
   2  14   5        0.66        3.31     11.68 o 
   3  14   5       17.36        9.35     15.01 o 
  -4  15   5        3.17       20.32     18.34 o 
  -3  15   5        8.49       33.26     22.31 o 
  -2  15   5       23.81       54.85     24.88 o 
  -1  15   5       74.96       83.08     25.83 o 
   0  15   5       26.36       45.97     23.63 o 
   1  15   5       17.33       28.10     18.84 o 
   2  15   5       16.83       34.70     28.09 o 
   3  15   5        4.00       21.18     13.65 o 
  -4  16   5        7.66       42.68     38.99 o 
  -3  16   5        2.15       46.69     31.39 o 
  -2  16   5       93.39      119.54     34.35 o 
  -1  16   5      203.00      192.93     38.01 o 
   0  16   5       29.09       58.38     19.35 o 
   1  16   5       69.05       52.57     20.90 o 
   2  16   5        1.21       24.45     24.45 o 
   3  16   5       30.95      110.70     28.42 o 
  -3  17   5        0.57       54.91     30.57 o 
  -2  17   5        1.36       38.86     24.05 o 
  -1  17   5       33.26       66.19     24.97 o 
   0  17   5        1.95       22.33     25.11 o 
   1  17   5       28.89       67.04     21.55 o 
   2  17   5        4.23        0.00     23.79 o 
  -3  18   5        0.06       76.51     46.10 o 
  -2  18   5        1.87       35.75     23.38 o 
  -1  18   5       29.25       37.72     24.22 o 
   0  18   5       40.19       71.07     36.19 o 
   1  18   5       14.41       25.74     24.62 o 
  -1  19   5        4.21       15.00     33.54 o 
   0  19   5       38.27       36.35     21.98 o 
  -7   0   6       35.55       47.33     18.01 o 
  -6   0   6       21.61       53.14     21.81 o 
  -5   0   6        8.51       43.65     16.52 o 
  -4   0   6      386.88      403.03     20.16 o 
  -3   0   6      241.55      246.24     19.37 o 
  -2   0   6      134.52      126.24     16.03 o 
  -1   0   6       24.79       20.16      7.93 o 
   0   0   6       42.06       30.02      6.35 o 
   1   0   6      125.03      109.70     12.93 o 
   2   0   6     1640.52     1476.18     43.10 o 
   3   0   6      769.76      720.59     34.11 o 
   4   0   6      251.22      238.38     30.90 o 
   5   0   6        8.29       24.97     16.19 o 
  -7   1   6       60.78       77.83     16.49 o 
  -6   1   6        7.69       34.55     14.83 o 
  -5   1   6      194.81      235.38     15.44 o 
  -3   1   6        4.33        4.48      5.21 o 
  -2   1   6      432.48      416.62     15.86 o 
  -1   1   6      114.79      105.63      9.58 o 
   0   1   6       81.83       97.85      6.92 o 
   1   1   6      979.64      928.99     17.64 o 
   2   1   6     1972.55     1778.63     33.33 o 
   3   1   6       50.52       75.57     10.12 o 
   4   1   6        4.76       18.35      9.23 o 
   5   1   6        3.26        9.29     10.20 o 
  -7   2   6       17.12       29.44     17.86 o 
  -6   2   6      133.06      176.21     19.90 o 
  -5   2   6       18.23       51.28     19.17 o 
  -4   2   6       74.36       78.55     10.91 o 
  -3   2   6      379.30      385.89     14.79 o 
  -2   2   6      167.22      203.74     12.58 o 
  -1   2   6       11.20        8.82      5.64 o 
   0   2   6      288.65      261.38     10.49 o 
   1   2   6      208.36      203.23      9.37 o 
   2   2   6      684.87      605.66     19.77 o 
   3   2   6      262.21      257.81     17.08 o 
   4   2   6       54.87       53.78     11.65 o 
   5   2   6       24.25       29.41     10.20 o 
  -7   3   6      106.28      104.09     26.27 o 
  -6   3   6      137.69      168.13     19.13 o 
  -5   3   6      177.57      208.54     20.80 o 
  -4   3   6      775.33      720.00     46.64 o 
  -3   3   6     1395.58     1475.68     28.03 o 
  -2   3   6        1.92        4.70      3.44 o 
  -1   3   6      831.03      813.79     22.72 o 
   0   3   6      766.47      710.09     21.19 o 
   1   3   6       70.48       92.53      7.84 o 
   2   3   6      265.26      264.01     16.56 o 
   3   3   6       86.34       94.59     17.86 o 
   4   3   6       12.00       28.17      8.18 o 
   5   3   6        3.86       19.66     13.33 o 
  -7   4   6       26.65       41.33     16.80 o 
  -6   4   6      210.63      277.79     40.48 o 
  -5   4   6      172.10      198.19     14.50 o 
  -4   4   6      159.90      167.29     14.12 o 
  -3   4   6       27.14       42.51      7.82 o 
  -2   4   6      492.43      528.00     14.18 o 
  -1   4   6      523.92      517.44     19.13 o 
   0   4   6      266.21      298.82     21.31 o 
   1   4   6       86.27      100.51     11.52 o 
   2   4   6       92.37      110.59     12.52 o 
   3   4   6       16.04       26.02      9.36 o 
   4   4   6       55.01       71.06     12.59 o 
   5   4   6        5.73       14.03     13.99 o 
  -7   5   6        9.57       44.16     18.48 o 
  -6   5   6       31.07       47.77     26.93 o 
  -5   5   6       95.22      131.96     32.22 o 
  -4   5   6       31.11       20.75      7.77 o 
  -3   5   6      554.07      509.82     24.36 o 
  -2   5   6      111.91      126.29      8.62 o 
  -1   5   6        2.81        9.25      6.20 o 
   0   5   6      219.00      211.94     12.13 o 
   1   5   6        9.22       18.37      6.42 o 
   2   5   6      102.44       98.29     10.58 o 
   3   5   6        6.17       16.61      9.55 o 
   4   5   6       41.31       23.49     14.13 o 
   5   5   6       13.06        6.19     17.31 o 
  -7   6   6        9.67       52.79     25.78 o 
  -6   6   6        2.19       55.41     35.36 o 
  -5   6   6       35.39       90.98     33.38 o 
  -4   6   6        8.48       18.39     12.39 o 
  -3   6   6      369.53      340.38     14.47 o 
  -2   6   6      354.90      335.52     16.81 o 
  -1   6   6     2465.04     2518.23     42.69 o 
   0   6   6       75.55      105.27     14.37 o 
   1   6   6      188.12      183.96     12.82 o 
   2   6   6      276.48      252.23     13.28 o 
   3   6   6       69.43      107.03     27.17 o 
   4   6   6        3.64        3.11     13.87 o 
   5   6   6        0.00       12.50     17.55 o 
  -7   7   6        6.04       30.07     26.44 o 
  -6   7   6       17.01       56.68     37.01 o 
  -5   7   6       36.36      101.62     34.86 o 
  -4   7   6       61.94      101.07     25.78 o 
  -3   7   6       50.23       47.02      8.18 o 
  -2   7   6       10.33       16.36      7.35 o 
  -1   7   6      108.94      114.37     12.30 o 
   0   7   6      215.48      213.93     13.93 o 
   1   7   6        1.56        8.17      5.76 o 
   2   7   6      173.22      189.95     12.80 o 
   3   7   6        0.07        1.47     10.74 o 
   4   7   6        0.47       -7.17     11.10 o 
   5   7   6       29.47       24.47     18.19 o 
  -6   8   6       16.04       52.29     29.58 o 
  -5   8   6        4.34       23.92     19.66 o 
  -4   8   6      495.17      413.03     22.56 o 
  -3   8   6      104.22      113.43     13.34 o 
  -2   8   6      114.20      142.54     12.44 o 
  -1   8   6       40.77       67.42     10.69 o 
   0   8   6        0.04        6.99      6.77 o 
   1   8   6       80.69      103.76     11.12 o 
   2   8   6      146.51      161.54     17.21 o 
   3   8   6      134.97      130.96     22.43 o 
   4   8   6      150.52      115.00     25.10 o 
   5   8   6       12.09       23.51     19.57 o 
  -6   9   6        1.89       12.89     23.13 o 
  -5   9   6        9.90       50.14     22.97 o 
  -4   9   6      340.43      279.17     20.86 o 
  -3   9   6      352.77      327.82     18.62 o 
  -2   9   6       33.00       35.25     14.46 o 
  -1   9   6      291.29      280.47     16.03 o 
   0   9   6       46.24       88.05     18.01 o 
   1   9   6      409.29      405.31     22.19 o 
   2   9   6       45.85       68.05     12.30 o 
   3   9   6       17.81        8.68     10.48 o 
   4   9   6        7.80        8.68     14.49 o 
   5   9   6       10.61        5.04     19.86 o 
  -6  10   6       15.48       -5.29     18.84 o 
  -5  10   6       10.92       24.89     18.89 o 
  -4  10   6      128.71      168.87     34.20 o 
  -3  10   6        8.75        5.25     12.75 o 
  -2  10   6       31.48       40.99     14.78 o 
  -1  10   6       80.36       94.10     11.42 o 
   0  10   6       30.13       38.18      8.16 o 
   1  10   6      247.16      270.52     23.50 o 
   2  10   6       64.60       58.78     15.77 o 
   3  10   6        2.17       17.08     12.03 o 
   4  10   6        4.25        2.17     15.51 o 
  -6  11   6        0.30        2.31     22.80 o 
  -5  11   6        6.56       -7.12     15.34 o 
  -3  11   6      150.18      136.96     25.47 o 
  -2  11   6       17.53       48.08     14.26 o 
  -1  11   6      357.00      305.67     28.09 o 
   0  11   6      541.02      498.68     24.47 o 
   1  11   6        0.13       22.63     15.53 o 
   2  11   6       26.66       26.60     14.25 o 
   3  11   6        6.39        6.55      8.89 o 
   4  11   6        4.84        0.40     14.70 o 
  -6  12   6        4.16       13.22     27.10 o 
  -5  12   6       19.78       32.92     17.56 o 
  -4  12   6        2.07        9.40     14.44 o 
  -3  12   6       26.43       33.18     17.15 o 
  -2  12   6       27.26       21.49     11.74 o 
  -1  12   6      353.48      324.27     37.79 o 
   0  12   6        8.12       22.32     10.84 o 
   1  12   6       84.48       94.02     16.54 o 
   2  12   6       13.22        1.51     11.19 o 
   3  12   6       18.87        7.85     13.67 o 
   4  12   6       77.49       71.75     22.82 o 
  -5  13   6        1.28       21.43     15.11 o 
  -4  13   6       52.82       70.08     19.66 o 
  -3  13   6       21.66       42.54     15.96 o 
  -2  13   6        3.01       13.92     11.99 o 
  -1  13   6        0.03      -15.10     18.01 o 
   0  13   6      156.31      204.23     47.42 o 
   1  13   6      633.94      533.02     35.03 o 
   2  13   6       66.44       58.37     18.35 o 
   3  13   6       24.27       32.30     17.63 o 
   4  13   6        8.28       10.45     15.60 o 
  -5  14   6       70.43      139.87     37.51 o 
  -4  14   6       31.47       69.86     18.74 o 
  -3  14   6       41.67       55.68     16.32 o 
  -2  14   6        0.03       18.66     18.16 o 
  -1  14   6       82.08       89.10     25.92 o 
   0  14   6       65.36       76.33     21.92 o 
   1  14   6        5.35       25.56     21.98 o 
   2  14   6      136.61       97.41     21.75 o 
   3  14   6        0.03        2.27     12.76 o 
  -4  15   6        0.35       19.94     31.89 o 
  -3  15   6       15.13       55.35     22.76 o 
  -2  15   6       33.09       44.75     23.38 o 
  -1  15   6       25.99       41.83     19.19 o 
   0  15   6       75.70       62.80     33.05 o 
   1  15   6       51.07       73.20     22.64 o 
   2  15   6        0.00        8.26     19.17 o 
   3  15   6        0.37       11.48     19.50 o 
  -4  16   6       31.34       70.22     38.99 o 
  -3  16   6        0.17       34.51     30.57 o 
  -2  16   6       12.33       20.17     21.10 o 
  -1  16   6       61.37       81.44     27.80 o 
   0  16   6       53.73       42.95     19.19 o 
   1  16   6       52.30       53.28     41.97 o 
   2  16   6       24.56       47.26     29.41 o 
  -3  17   6        4.78       55.61     55.02 o 
  -2  17   6        0.60       37.06     25.55 o 
  -1  17   6        6.53       -2.20     18.42 o 
   0  17   6       54.35       39.97     22.17 o 
   1  17   6       21.71       26.59     27.59 o 
   2  17   6        9.06       45.27     31.06 o 
  -2  18   6        0.02       44.49     27.79 o 
  -1  18   6       21.86       35.41     23.07 o 
   0  18   6        2.48       37.67     23.41 o 
   1  18   6       26.07       54.15     29.08 o 
  -7   1   7        5.89       49.98     18.79 o 
  -6   1   7       80.34      110.77     15.09 o 
  -5   1   7      127.10      130.31     15.24 o 
  -4   1   7      128.09      157.15     13.68 o 
  -3   1   7      511.84      526.90     19.89 o 
  -2   1   7       43.31       66.94      9.76 o 
  -1   1   7      870.02      849.76     21.61 o 
   0   1   7     2281.18     2352.89     26.66 o 
   1   1   7      892.06      838.68     20.99 o 
   2   1   7        5.25       23.62      5.85 o 
   3   1   7        6.42       22.12      6.45 o 
   4   1   7        4.09        2.11      7.84 o 
   5   1   7        4.00       19.04     10.85 o 
  -7   2   7       40.62       96.11     36.19 o 
  -6   2   7       49.27       78.98     11.91 o 
  -5   2   7       58.48       86.61     12.37 o 
  -4   2   7        1.23        6.25      6.80 o 
  -3   2   7      523.95      537.34     17.12 o 
  -2   2   7      975.79      964.29     27.68 o 
  -1   2   7     1401.20     1480.20     32.04 o 
   0   2   7     1335.20     1293.23     20.19 o 
   1   2   7      272.17      256.64     10.73 o 
   2   2   7      217.03      247.22     13.52 o 
   3   2   7       81.49       78.68     11.93 o 
   4   2   7        3.68        7.61      8.92 o 
   5   2   7        1.17       21.29     11.23 o 
  -7   3   7        9.27       72.05     32.22 o 
  -5   3   7      173.70      197.14     18.03 o 
  -4   3   7      240.95      245.91     15.14 o 
  -3   3   7      152.99      185.59     11.82 o 
  -2   3   7      315.08      279.04      9.58 o 
  -1   3   7       31.59       27.40      7.31 o 
   0   3   7      252.81      264.93     14.77 o 
   1   3   7      879.43      840.74     18.77 o 
   2   3   7       61.06       79.72     11.71 o 
   3   3   7        8.32       32.65     16.29 o 
   4   3   7        1.02        9.04      9.09 o 
   5   3   7        3.80       21.51     14.74 o 
  -7   4   7        0.86        6.94     16.52 o 
  -6   4   7       17.36       43.75     16.36 o 
  -5   4   7      110.76       99.02     14.31 o 
  -4   4   7        2.34       18.52      9.03 o 
  -3   4   7      308.90      284.56     14.26 o 
  -2   4   7      967.58     1005.59     18.66 o 
  -1   4   7      168.67      187.15     14.06 o 
   0   4   7       43.17       51.68      9.76 o 
   1   4   7        0.22        5.10      5.35 o 
   2   4   7        2.39        3.39      6.89 o 
   3   4   7      132.26      158.63     20.28 o 
   4   4   7        0.00       15.20      9.49 o 
   5   4   7        0.10       -7.95     11.94 o 
  -7   5   7       16.52       19.17     26.77 o 
  -6   5   7      127.64      159.77     42.96 o 
  -5   5   7        8.69       51.71     22.31 o 
  -4   5   7        9.25       25.63      8.69 o 
  -3   5   7       61.54       80.16      9.29 o 
  -2   5   7      110.39      141.94      8.38 o 
  -1   5   7      983.21     1001.01     28.30 o 
   0   5   7     1829.07     1865.62     37.79 o 
   1   5   7       12.55       12.48      6.65 o 
   2   5   7       52.86       59.11      9.40 o 
   3   5   7       13.34       15.40     11.99 o 
   4   5   7        2.40       14.03     14.44 o 
   5   5   7        0.20        5.13     15.95 o 
  -7   6   7       20.55       43.29     32.05 o 
  -6   6   7        7.01       27.04     18.21 o 
  -5   6   7        7.06       14.05     17.14 o 
  -4   6   7        4.12        5.87     10.34 o 
  -3   6   7       62.67       89.32      9.59 o 
  -2   6   7       75.03       71.47     11.30 o 
  -1   6   7       29.90       48.63      9.90 o 
   0   6   7      315.72      317.34     16.97 o 
   1   6   7       11.43       19.84      7.19 o 
   2   6   7       21.54       21.32      7.33 o 
   3   6   7       12.76       12.15     11.19 o 
   4   6   7        3.67        1.65     16.36 o 
   5   6   7        0.65       20.97     17.97 o 
  -7   7   7       40.47       65.43     34.70 o 
  -6   7   7        0.06        6.82     16.11 o 
  -5   7   7       10.38        8.18     13.30 o 
  -4   7   7       13.65       27.16      9.01 o 
  -3   7   7      208.87      207.29     12.36 o 
  -2   7   7        5.12       14.19      7.10 o 
  -1   7   7       42.75       45.06     10.27 o 
   0   7   7       14.15       22.18      8.10 o 
   1   7   7       42.23       54.89      9.58 o 
   2   7   7        2.41        9.84      7.23 o 
   3   7   7        4.81       16.83     12.03 o 
   4   7   7       40.89       27.33     16.52 o 
   5   7   7        0.15        1.32     25.61 o 
  -6   8   7       27.14       38.11     28.25 o 
  -5   8   7        3.34        6.60     14.11 o 
  -4   8   7       11.63       20.78     13.07 o 
  -3   8   7      214.71      235.20     15.77 o 
  -2   8   7       76.34       90.81     12.47 o 
  -1   8   7       20.76       34.44      8.92 o 
   0   8   7        2.69        0.08      7.95 o 
   1   8   7      126.87      160.72     13.10 o 
   2   8   7       70.25       49.77     14.61 o 
   3   8   7       11.49       25.74     13.16 o 
   4   8   7        3.74       22.97     15.42 o 
  -6   9   7        6.93        4.83     18.58 o 
  -5   9   7        0.56       -1.50     13.00 o 
  -4   9   7      381.34      365.40     32.89 o 
  -3   9   7      586.90      540.88     33.42 o 
  -2   9   7       82.29      103.95     13.22 o 
  -1   9   7       25.41       34.99      9.44 o 
   0   9   7       10.88       16.05      8.37 o 
   1   9   7      289.89      280.34     32.55 o 
   2   9   7       23.78       11.21     10.27 o 
   3   9   7       13.31       22.53     13.63 o 
   4   9   7        6.76        9.75     14.95 o 
  -6  10   7       13.77       18.01     19.21 o 
  -5  10   7       98.16       95.19     26.14 o 
  -4  10   7       86.44       83.26     21.40 o 
  -3  10   7       59.38       45.94     18.26 o 
  -2  10   7       31.97       57.20     16.22 o 
  -1  10   7       47.61       70.79     12.23 o 
   0  10   7       60.79      111.68     23.96 o 
   1  10   7        3.88        2.66     10.09 o 
   2  10   7        3.49        8.10     13.38 o 
   3  10   7        0.20       10.39     11.13 o 
   4  10   7        0.11       12.66     15.34 o 
  -6  11   7        0.03        8.91     19.04 o 
  -5  11   7      107.25      102.76     27.35 o 
  -4  11   7      202.56      212.05     28.86 o 
  -3  11   7       82.20       65.90     21.27 o 
  -2  11   7       61.95       48.98     18.07 o 
  -1  11   7       34.25       44.48     13.33 o 
   0  11   7      609.11      548.03     37.18 o 
   1  11   7       46.09      117.32     47.42 o 
   2  11   7       34.10       10.91     18.84 o 
   3  11   7        0.17        3.73      9.13 o 
   4  11   7        0.08       -7.91     21.15 o 
  -6  12   7       28.36       29.06     21.83 o 
  -5  12   7       62.05       56.55     20.40 o 
  -4  12   7       74.04       54.14     22.62 o 
  -3  12   7      109.04       86.58     23.79 o 
  -2  12   7        3.09        4.76     12.29 o 
  -1  12   7       46.93       61.40     20.95 o 
   0  12   7       34.81       55.70     33.71 o 
   1  12   7        0.23       34.30     10.81 o 
   2  12   7        1.82       20.16     18.51 o 
   3  12   7       28.65       27.42     17.52 o 
   4  12   7       19.43       24.41     18.21 o 
  -5  13   7        5.95       -7.57     16.41 o 
  -4  13   7       59.69       37.25     20.11 o 
  -3  13   7        2.96       12.86     13.61 o 
  -2  13   7      107.67      108.44     19.94 o 
  -1  13   7       23.07       22.62     16.36 o 
   0  13   7      165.80      216.78     33.06 o 
   1  13   7        8.54       20.02     18.01 o 
   2  13   7       11.04       16.85     19.17 o 
   3  13   7       36.44       30.24     16.82 o 
  -5  14   7       15.46       58.75     30.73 o 
  -4  14   7        2.06        8.54     16.52 o 
  -3  14   7       45.65       51.66     18.24 o 
  -2  14   7       24.37       30.39     19.43 o 
  -1  14   7       23.00       17.85     18.34 o 
   0  14   7       16.66       32.27     14.13 o 
   1  14   7      185.02      194.12     42.63 o 
   2  14   7       48.51       40.32     21.48 o 
   3  14   7        7.26       14.47     15.56 o 
  -4  15   7        8.09       32.25     19.33 o 
  -3  15   7        1.07       40.26     29.25 o 
  -2  15   7       87.04       90.38     28.98 o 
  -1  15   7        2.39        7.96     13.40 o 
   0  15   7       29.47       46.47     29.41 o 
   1  15   7        0.05       17.79     13.87 o 
  -4  16   7       21.79       79.31     30.13 o 
  -3  16   7        4.17       40.08     32.05 o 
  -2  16   7        0.15       13.18     21.20 o 
  -1  16   7       46.43       58.45     25.80 o 
   0  16   7       39.59       64.90     23.29 o 
   1  16   7       61.73       60.44     33.38 o 
  -3  17   7        0.34       34.42     27.10 o 
  -2  17   7       37.35       53.97     28.81 o 
  -1  17   7       34.56       56.24     38.83 o 
   0  17   7       37.89       47.81     19.91 o 
   1  17   7        0.15       18.64     17.48 o 
  -2  18   7        2.08       97.49     29.54 o 
  -1  18   7       24.53        4.62     43.29 o 
   0  18   7       14.57       37.60     18.91 o 
  -7   0   8        0.01       26.77     23.46 o 
  -6   0   8       27.67       38.87     16.80 o 
  -5   0   8        0.46       13.30     13.24 o 
  -4   0   8        5.21       29.49     16.03 o 
  -3   0   8        2.95        2.99      8.33 o 
  -2   0   8      142.75      122.93     17.51 o 
  -1   0   8     2269.43     2653.28     61.96 o 
   0   0   8      838.83      962.59     23.82 o 
   1   0   8       87.56       91.71     14.20 o 
   2   0   8      990.67      981.64     38.52 o 
   3   0   8     1447.65     1130.86     47.32 o 
   4   0   8      106.60       90.16     22.45 o 
   5   0   8       26.83       38.53     20.93 o 
  -7   1   8       37.14       48.47     23.79 o 
  -6   1   8       45.57       83.84     11.75 o 
  -5   1   8        8.28       13.36      7.94 o 
  -4   1   8       13.55       15.30      7.66 o 
  -3   1   8        3.72        9.75      7.27 o 
  -2   1   8       13.80       11.14      7.33 o 
  -1   1   8      720.85      715.23     21.38 o 
   0   1   8      448.75      462.99     12.97 o 
   1   1   8      155.82      192.00     10.49 o 
   2   1   8       21.27       34.52      9.50 o 
   3   1   8       19.33       14.65     10.11 o 
   4   1   8      123.41      118.74     16.54 o 
   5   1   8        4.62       11.10     12.21 o 
  -7   2   8       10.97       21.81     25.45 o 
  -6   2   8      203.20      195.90     22.52 o 
  -5   2   8       54.67       79.83     11.77 o 
  -4   2   8        0.17       16.74      9.09 o 
  -3   2   8        8.91       10.80      6.27 o 
  -2   2   8      239.47      252.06     17.68 o 
  -1   2   8      203.67      207.19     15.47 o 
   0   2   8        7.58       10.99      5.02 o 
   1   2   8       82.45      107.48      8.51 o 
   2   2   8      197.24      206.41     15.98 o 
   3   2   8      158.80      141.82     16.90 o 
   4   2   8        0.72        1.67      9.87 o 
   5   2   8        0.20       11.15     16.17 o 
  -7   3   8        3.77       18.51     28.42 o 
  -6   3   8       15.40       26.71     16.11 o 
  -5   3   8      249.32      258.98     20.02 o 
  -4   3   8      121.96      142.99     14.78 o 
  -3   3   8      156.80      150.48      9.99 o 
  -2   3   8       20.40       18.09      8.85 o 
  -1   3   8      861.90      805.62     25.95 o 
   0   3   8      256.79      261.21     15.64 o 
   2   3   8      119.18      133.43     13.82 o 
   3   3   8      329.26      305.74     20.30 o 
   4   3   8       21.15       27.96     11.27 o 
   5   3   8       27.26       35.27     12.84 o 
  -7   4   8       56.40       82.28     34.04 o 
  -6   4   8      249.07      224.62     33.24 o 
  -5   4   8      433.91      405.79     23.53 o 
  -4   4   8       21.74       27.87     10.57 o 
  -3   4   8      115.75      169.58     17.63 o 
  -2   4   8     1344.70     1345.37     34.60 o 
  -1   4   8      396.98      415.32     19.21 o 
   0   4   8        0.73        6.59      6.89 o 
   1   4   8      232.46      247.81     14.46 o 
   2   4   8       22.95       47.06     10.82 o 
   3   4   8       32.42       53.34     11.17 o 
   4   4   8        0.76       22.94     10.82 o 
   5   4   8       22.44       25.32     16.48 o 
  -7   5   8        2.50       10.24     28.42 o 
  -6   5   8        0.84       -6.40     14.00 o 
  -5   5   8        7.08        9.39     15.86 o 
  -4   5   8       82.56       71.09     13.46 o 
  -3   5   8       23.01       26.98     10.31 o 
  -2   5   8        6.63       14.33      7.90 o 
  -1   5   8      542.96      531.40     37.84 o 
   0   5   8      827.48      720.88     24.85 o 
   1   5   8      384.19      342.82     16.70 o 
   2   5   8        2.81       11.40      9.47 o 
   3   5   8      275.53      275.03     23.08 o 
   4   5   8       10.94       -1.60     12.11 o 
   5   5   8        0.19       15.20     17.75 o 
  -7   6   8        3.45       -2.31     23.79 o 
  -6   6   8        6.44        4.43     17.55 o 
  -5   6   8      115.71      105.52     26.21 o 
  -4   6   8        2.41        7.02      7.79 o 
  -3   6   8       26.37       35.23      8.91 o 
  -2   6   8       76.27       93.80     12.91 o 
  -1   6   8        0.58        9.96      7.69 o 
   0   6   8       29.07       52.22     11.48 o 
   1   6   8      110.65      129.60     12.38 o 
   2   6   8       54.43       57.20      9.54 o 
   3   6   8       24.63       42.04     13.50 o 
   4   6   8        5.98        7.03     12.89 o 
  -7   7   8        0.80       28.42     30.40 o 
  -6   7   8        1.78       -6.37     15.32 o 
  -5   7   8        8.21        8.70     14.33 o 
  -4   7   8       42.66       62.40     19.24 o 
  -3   7   8      114.12      133.23     15.69 o 
  -2   7   8        6.05       17.56      7.90 o 
  -1   7   8       92.02      113.44     14.28 o 
   0   7   8      810.56      774.85     27.51 o 
   1   7   8        5.42       23.20      6.47 o 
   2   7   8      105.79      104.23     13.53 o 
   3   7   8       54.88       61.95     16.93 o 
   4   7   8       48.85       51.03     19.19 o 
  -6   8   8        7.61       21.40     17.83 o 
  -5   8   8        1.74        9.13     15.48 o 
  -4   8   8       15.19        9.75     13.08 o 
  -3   8   8        7.92       30.63     11.60 o 
  -2   8   8       13.18       19.46      9.04 o 
  -1   8   8       88.22      121.92     14.37 o 
   0   8   8      103.54       83.34     13.40 o 
   1   8   8       88.64      115.45     11.71 o 
   2   8   8       93.48      113.23     20.08 o 
   3   8   8       15.04       23.45     12.72 o 
   4   8   8       40.87       23.27     23.46 o 
  -6   9   8        0.73        4.37     16.28 o 
  -5   9   8       24.00       28.00     15.64 o 
  -4   9   8        2.46       15.17     13.57 o 
  -3   9   8      528.27      453.58     31.23 o 
  -2   9   8      132.67      157.30     16.13 o 
  -1   9   8        7.00       11.71     13.88 o 
   0   9   8       22.12       31.27     11.43 o 
   1   9   8      435.14      414.91     32.22 o 
   2   9   8        0.00       13.22      9.35 o 
   3   9   8       11.39       23.07     14.34 o 
   4   9   8       34.64       27.45     17.78 o 
  -6  10   8        0.05       19.28     20.93 o 
  -5  10   8       60.69       48.37     22.48 o 
  -4  10   8        0.87       20.28     12.03 o 
  -3  10   8       86.97       90.58     22.92 o 
  -2  10   8      399.50      366.50     41.31 o 
  -1  10   8       65.51       98.09     14.21 o 
   0  10   8       30.80       77.66     27.10 o 
   1  10   8      189.39      203.95     19.77 o 
   2  10   8       12.84       26.49      9.41 o 
   3  10   8        4.74       20.30     13.57 o 
   4  10   8        2.69        2.81     24.29 o 
  -6  11   8        4.80        4.71     18.91 o 
  -5  11   8        2.78        2.05     16.36 o 
  -4  11   8       31.78       33.81     16.41 o 
  -3  11   8      187.91      152.19     27.30 o 
  -2  11   8      208.19      192.16     27.69 o 
  -1  11   8      146.30      177.88     32.88 o 
   0  11   8       11.39       30.24     11.95 o 
   1  11   8       63.31      131.18     30.73 o 
   2  11   8       31.43       39.32     15.42 o 
   3  11   8      120.52       98.66     22.54 o 
  -5  12   8       32.94       30.92     16.49 o 
  -4  12   8       10.56       14.69     15.41 o 
  -3  12   8       33.26       44.60     19.80 o 
  -2  12   8        2.38        5.46     14.31 o 
  -1  12   8      173.29      179.07     31.50 o 
   0  12   8       52.43       69.60     18.84 o 
   1  12   8      220.30      244.64     21.15 o 
   2  12   8       52.79       66.80     19.28 o 
   3  12   8        4.44        1.90     15.37 o 
  -5  13   8        1.93        8.33     28.75 o 
  -4  13   8        1.47        2.97     16.31 o 
  -3  13   8       29.56       57.73     21.82 o 
  -2  13   8        0.02       11.92     11.17 o 
  -1  13   8       29.99       25.72     16.97 o 
   0  13   8      143.71      161.65     30.84 o 
   1  13   8      243.75      265.34     23.43 o 
   2  13   8        3.56        1.32     15.53 o 
   3  13   8        0.06       24.21     16.31 o 
  -5  14   8       12.08        9.98     18.40 o 
  -4  14   8        1.94       21.26     15.07 o 
  -3  14   8       63.86       61.91     19.62 o 
  -2  14   8      107.98       94.65     29.32 o 
  -1  14   8        8.20       40.77     17.51 o 
   0  14   8       12.68       45.44     25.11 o 
   1  14   8        2.46       47.54     14.61 o 
   2  14   8        8.69        3.30     15.20 o 
  -4  15   8       27.73       65.08     19.42 o 
  -3  15   8        3.03       43.56     26.63 o 
  -2  15   8       29.68       34.32     22.29 o 
  -1  15   8       26.40       50.09     21.33 o 
   0  15   8       10.45       27.47     18.76 o 
   1  15   8       20.40       30.40     26.11 o 
  -4  16   8       18.31      100.27     80.63 o 
  -3  16   8        0.12       27.99     28.58 o 
  -2  16   8       48.84       45.99     27.47 o 
  -1  16   8       24.88       52.80     30.57 o 
   0  16   8       11.26       33.09     19.83 o 
   1  16   8        0.65       -7.93     19.17 o 
  -3  17   8        3.49       61.94     68.40 o 
  -2  17   8        0.00        7.94     22.55 o 
  -1  17   8       23.27       63.91     34.86 o 
   0  17   8        2.57       26.11     17.96 o 
   1  17   8        2.90        2.31     20.82 o 
  -1  18   8        4.91       64.97     46.26 o 
  -7   1   9        6.15       22.67     17.51 o 
  -6   1   9       44.23       57.03     14.61 o 
  -5   1   9      182.83      203.22     18.61 o 
  -4   1   9        0.06        7.34      7.62 o 
  -3   1   9      224.86      212.06     16.92 o 
  -2   1   9      392.05      347.25     25.28 o 
  -1   1   9        1.23        3.72      5.22 o 
   0   1   9      132.79      151.90      9.56 o 
   1   1   9       37.63       61.05      9.45 o 
   2   1   9      897.76      759.70     25.07 o 
   3   1   9      176.93      183.33     18.80 o 
   4   1   9        0.36       10.70      8.94 o 
   5   1   9        7.01       20.47     13.94 o 
  -7   2   9       15.24       38.33     28.75 o 
  -6   2   9       65.35       57.40     14.37 o 
  -5   2   9       80.45       96.28     15.79 o 
  -4   2   9      169.38      185.35     19.62 o 
  -3   2   9       32.44       46.74     10.59 o 
  -2   2   9       80.43       81.95     13.51 o 
  -1   2   9      213.05      224.54     16.69 o 
   0   2   9        0.00        8.80      4.77 o 
   1   2   9      443.80      448.12     17.18 o 
   2   2   9       19.02       49.84     12.93 o 
   3   2   9       36.10       52.66     12.82 o 
   4   2   9       94.72       87.85     16.09 o 
  -7   3   9       21.93       24.78     21.81 o 
  -6   3   9       41.98       51.55     14.79 o 
  -5   3   9      134.57      174.63     19.46 o 
  -4   3   9      153.17      127.42     17.43 o 
  -3   3   9       97.54       94.13     14.18 o 
  -2   3   9        3.58        1.59      8.43 o 
  -1   3   9        2.92       10.57      8.59 o 
   0   3   9        2.70       14.23      6.11 o 
   1   3   9      127.69      156.51     15.51 o 
   2   3   9       23.65       46.10     12.45 o 
   3   3   9       82.02      101.36     15.03 o 
   4   3   9        9.77       25.84     14.98 o 
  -7   4   9        9.46       28.09     24.12 o 
  -6   4   9        0.99        0.56     12.66 o 
  -5   4   9      119.10      136.93     17.04 o 
  -4   4   9        1.55        3.64      8.98 o 
  -3   4   9       16.79       28.96      8.06 o 
  -2   4   9     1091.01     1076.27     32.64 o 
  -1   4   9      638.83      594.40     23.96 o 
   0   4   9       36.62       63.18     11.27 o 
   1   4   9      244.07      242.84     19.01 o 
   2   4   9      369.99      317.74     17.88 o 
   3   4   9      246.28      239.35     20.41 o 
   4   4   9        3.72       32.22      9.75 o 
  -7   5   9       27.18       64.11     32.38 o 
  -6   5   9       12.68       24.70     19.12 o 
  -5   5   9       24.45       32.47     15.56 o 
  -4   5   9      111.07       88.44     14.78 o 
  -3   5   9      339.34      318.99     20.82 o 
  -2   5   9      180.74      196.92     18.09 o 
  -1   5   9      373.27      377.74     19.21 o 
   0   5   9      343.52      308.13     22.64 o 
   1   5   9      119.43      102.64     13.88 o 
   2   5   9     1020.87      888.90     34.36 o 
   3   5   9      135.98      127.11     17.88 o 
   4   5   9       37.35       19.54     27.43 o 
  -7   6   9       12.30       22.14     25.45 o 
  -6   6   9       53.35       46.40     21.04 o 
  -5   6   9       19.89       43.51     18.34 o 
  -4   6   9      115.06      119.94     17.01 o 
  -3   6   9       29.70       26.69     13.92 o 
  -2   6   9       53.14       53.92     11.55 o 
  -1   6   9       28.98       72.37     12.89 o 
   0   6   9       35.75       33.42     10.95 o 
   1   6   9        0.25       18.09      8.09 o 
   2   6   9      149.63      187.55     31.74 o 
   3   6   9      122.76       93.68     22.31 o 
   4   6   9       25.40       35.52     19.63 o 
  -7   7   9       13.08       -2.31     26.44 o 
  -6   7   9        2.31       -3.01     16.35 o 
  -5   7   9        8.01        6.28     12.15 o 
  -4   7   9       52.42       55.34     18.74 o 
  -3   7   9       15.52        7.35      8.91 o 
  -2   7   9       25.30       34.60     10.70 o 
  -1   7   9      139.33      176.21     13.57 o 
   0   7   9       70.40       66.59      8.26 o 
   1   7   9      145.26      151.82     14.67 o 
   2   7   9       85.31       76.98     19.85 o 
   3   7   9        0.20       -5.15     11.81 o 
   4   7   9        1.87        6.32     16.35 o 
  -6   8   9        1.85       11.68     17.65 o 
  -5   8   9       21.71       46.04     18.96 o 
  -4   8   9        2.07       13.39     14.71 o 
  -3   8   9       30.01       51.15     16.36 o 
  -2   8   9       14.06       15.68      5.48 o 
  -1   8   9      129.52      142.85     25.11 o 
   0   8   9       49.64       59.99     13.34 o 
   1   8   9      543.35      508.09     36.26 o 
   2   8   9        0.00        5.95     13.38 o 
   3   8   9       42.65       55.41     19.80 o 
   4   8   9       13.47       22.09     16.56 o 
  -6   9   9       19.26        4.77     17.15 o 
  -5   9   9       24.27       25.68     15.29 o 
  -4   9   9       60.59       56.03     17.89 o 
  -3   9   9      276.26      284.82     26.95 o 
  -2   9   9       18.81       21.52     10.01 o 
  -1   9   9      485.69      451.09     23.02 o 
   0   9   9      136.24      162.59     18.18 o 
   1   9   9       34.37       19.37     14.17 o 
   2   9   9      186.67      145.93     24.18 o 
   3   9   9       82.74       75.69     19.56 o 
   4   9   9       13.70       27.82     17.74 o 
  -6  10   9       22.03       14.96     19.92 o 
  -5  10   9        0.79        0.72     13.83 o 
  -4  10   9       17.82       31.75     15.16 o 
  -3  10   9       92.31       81.56     22.21 o 
  -2  10   9     1015.06      903.75     53.53 o 
  -1  10   9       65.66      103.95     20.16 o 
   0  10   9       93.65      113.94     14.72 o 
   1  10   9       51.95       66.26     18.68 o 
   2  10   9       18.05       40.26     14.37 o 
   3  10   9        0.88        9.79     12.46 o 
  -6  11   9       12.15       20.92     21.02 o 
  -5  11   9        1.29        4.97     14.35 o 
  -4  11   9      446.35      395.62     41.77 o 
  -3  11   9      172.72      155.02     28.55 o 
  -2  11   9       13.32        7.45     15.15 o 
  -1  11   9       57.03       79.59     19.04 o 
   0  11   9      394.55      325.35     25.94 o 
   1  11   9        0.87       12.53     12.36 o 
   2  11   9       40.09       42.74     16.01 o 
   3  11   9        5.04       17.24     13.74 o 
  -5  12   9       10.36       30.97     17.35 o 
  -4  12   9       11.92        4.23     15.64 o 
  -3  12   9      164.34      159.53     30.40 o 
  -2  12   9        2.13       15.70     14.86 o 
  -1  12   9      147.08      174.42     30.61 o 
   0  12   9       36.24       46.98     23.63 o 
   1  12   9        7.12        0.41     11.66 o 
   2  12   9       68.61       83.39     31.39 o 
   3  12   9       16.57       47.44     19.99 o 
  -5  13   9        0.12        1.60     18.72 o 
  -4  13   9        0.31       -5.15     16.55 o 
  -3  13   9       49.71       49.77     21.07 o 
  -2  13   9        0.04       21.40     18.02 o 
  -1  13   9      195.68      218.47     35.17 o 
   0  13   9      137.43      153.97     30.49 o 
   1  13   9       40.40       69.00     19.68 o 
   2  13   9       26.97       46.56     18.69 o 
  -5  14   9        5.47        3.09     17.79 o 
  -4  14   9        1.51        8.29     19.05 o 
  -3  14   9       28.48       42.92     16.86 o 
  -2  14   9      154.79      103.77     38.83 o 
  -1  14   9        9.29       26.33     18.01 o 
   0  14   9        7.08       30.90     18.65 o 
   1  14   9       44.35       61.80     30.07 o 
   2  14   9       10.52       16.76     15.56 o 
  -4  15   9       18.12       33.35     32.38 o 
  -3  15   9       53.17      104.15     61.13 o 
  -2  15   9        0.27       11.51     20.93 o 
  -1  15   9       14.11       35.91     19.66 o 
   0  15   9      132.43      160.08     34.97 o 
   1  15   9        4.54       12.89     22.80 o 
  -3  16   9        6.12       77.25     29.44 o 
  -2  16   9       16.13       14.63     34.37 o 
  -1  16   9        1.28        8.57     17.42 o 
   0  16   9       94.90       93.64     29.44 o 
   1  16   9       11.54       31.72     25.11 o 
  -2  17   9       34.21       57.05     29.13 o 
  -1  17   9       87.08      105.33     31.58 o 
   0  17   9        6.34       15.72     32.55 o 
  -7   0  10       19.27       29.74     26.44 o 
  -6   0  10       56.68       39.00     18.10 o 
  -5   0  10        9.26       11.59     10.25 o 
  -4   0  10       16.21       23.57     12.99 o 
  -3   0  10      110.20      122.27     20.05 o 
  -2   0  10       21.61       24.78     12.23 o 
  -1   0  10      296.09      273.29     23.13 o 
   0   0  10        2.85       21.63      7.20 o 
   1   0  10      201.15      215.92     21.83 o 
   2   0  10      428.89      396.77     28.79 o 
   3   0  10      121.71      126.92     22.87 o 
   4   0  10        2.53        1.23     20.49 o 
  -7   1  10       20.86       45.07     15.55 o 
  -6   1  10        4.77       16.94     11.39 o 
  -5   1  10       87.13       99.03     15.63 o 
  -4   1  10       10.04       20.04      9.22 o 
  -3   1  10       66.69       74.29     12.60 o 
  -2   1  10       12.15        9.31      7.00 o 
  -1   1  10        2.37        1.62      7.57 o 
   0   1  10      434.94      412.12     23.83 o 
   1   1  10       29.80       51.45     10.22 o 
   2   1  10      542.22      463.56     21.21 o 
   3   1  10       10.01       18.42     10.64 o 
   4   1  10      374.68      287.34     25.42 o 
  -7   2  10        1.52       27.70     18.81 o 
  -6   2  10      142.19      155.39     21.89 o 
  -5   2  10      326.80      310.69     24.20 o 
  -4   2  10       15.81       20.62      9.73 o 
  -3   2  10        3.96        8.98      5.93 o 
  -2   2  10       41.38       57.03     18.34 o 
  -1   2  10      228.29      228.08     19.50 o 
   0   2  10       23.37       41.59      6.99 o 
   1   2  10       79.45      102.40     11.84 o 
   2   2  10      100.69      125.50     14.38 o 
   3   2  10       28.72       37.74     11.49 o 
   4   2  10        0.82       22.77     16.55 o 
  -7   3  10       30.86       71.75     19.93 o 
  -6   3  10      114.63      135.04     20.88 o 
  -5   3  10      296.88      228.99     23.67 o 
  -4   3  10      417.85      385.69     22.66 o 
  -3   3  10        5.33        9.18      6.64 o 
  -2   3  10       10.11        1.56      8.11 o 
  -1   3  10      248.33      240.82     17.50 o 
   0   3  10       34.86       45.78      7.16 o 
   1   3  10      456.54      409.04     22.88 o 
   2   3  10      632.77      549.98     22.55 o 
   3   3  10      550.85      429.12     24.43 o 
   4   3  10        0.61       23.68     12.07 o 
  -7   4  10        0.93       12.26     19.99 o 
  -6   4  10       87.74       85.52     25.91 o 
  -5   4  10      516.31      429.77     26.04 o 
  -4   4  10        1.54       20.68      9.00 o 
  -3   4  10        2.37        7.75      9.41 o 
  -2   4  10       45.74       36.98     18.18 o 
  -1   4  10        8.43       18.72      7.03 o 
   1   4  10      704.64      608.25     24.96 o 
   2   4  10      464.15      417.70     20.05 o 
   3   4  10       83.31       86.74     14.63 o 
   4   4  10       29.28       35.88     17.12 o 
  -7   5  10        4.45       23.87     17.92 o 
  -6   5  10        2.62       16.38     18.80 o 
  -5   5  10       83.32       93.40      8.77 o 
  -4   5  10      186.86      173.22     21.51 o 
  -3   5  10        7.51       20.21     10.24 o 
  -2   5  10       12.01       12.06      7.76 o 
  -1   5  10       75.54      105.59     17.18 o 
   0   5  10       37.39       51.09     11.55 o 
   1   5  10        1.55       39.10     11.94 o 
   2   5  10       44.19       71.15     24.33 o 
   3   5  10        3.30       10.04     14.96 o 
   4   5  10        4.67       21.57     19.04 o 
  -7   6  10       47.93       92.03     26.74 o 
  -6   6  10        0.40        7.86     17.10 o 
  -5   6  10       28.18       45.48     18.55 o 
  -4   6  10        3.31        2.13      8.51 o 
  -3   6  10       27.48       25.82     12.76 o 
  -2   6  10       11.49       16.69      7.23 o 
  -1   6  10      101.17      113.05     10.57 o 
   0   6  10       25.39       30.07      9.35 o 
   1   6  10        5.47        8.38     11.03 o 
   2   6  10      201.77      205.50     17.49 o 
   3   6  10       23.33       16.13     15.53 o 
   4   6  10       27.94        6.77     17.35 o 
  -6   7  10       63.44       76.80     25.05 o 
  -5   7  10        6.14        4.87     12.86 o 
  -4   7  10      175.51      156.79     27.23 o 
  -3   7  10       46.00       70.59     13.55 o 
  -2   7  10       31.82       32.95      8.40 o 
  -1   7  10       56.26      105.68     48.74 o 
   0   7  10       69.90       94.89     12.69 o 
   1   7  10      617.64      540.10     43.10 o 
   2   7  10      189.99      173.16     26.17 o 
   3   7  10       42.74       48.20     18.11 o 
   4   7  10       26.41       18.91     18.33 o 
  -6   8  10        8.39       14.54     18.48 o 
  -5   8  10       85.43       75.97     23.34 o 
  -4   8  10        0.67       12.97     13.79 o 
  -2   8  10      478.80      444.44     23.16 o 
  -1   8  10      581.59      520.96     25.86 o 
   0   8  10      268.46      258.52     16.68 o 
   1   8  10       61.06       64.32     17.35 o 
   2   8  10      201.59      198.61     27.19 o 
   3   8  10       10.32        4.12     13.69 o 
  -6   9  10        0.08       -5.12     16.48 o 
  -5   9  10        9.49        7.14     16.24 o 
  -4   9  10       66.01       42.83     17.83 o 
  -3   9  10        8.77       30.01     14.54 o 
  -2   9  10       22.57       35.91     10.67 o 
  -1   9  10        1.08       14.92     14.21 o 
   1   9  10        4.30       11.24     13.88 o 
   2   9  10        2.74       11.28     11.90 o 
   3   9  10       67.35       71.98     22.31 o 
  -6  10  10       11.36       12.98     19.45 o 
  -5  10  10       90.28       94.12     26.91 o 
  -4  10  10        0.89        6.08     12.39 o 
  -3  10  10        0.23       -0.90     14.30 o 
  -2  10  10      516.63      411.51     32.71 o 
  -1  10  10      130.30      174.56     19.92 o 
   0  10  10        4.66       35.80     13.38 o 
   1  10  10      157.88      115.33     32.38 o 
   2  10  10       35.56       45.40     14.56 o 
   3  10  10       37.14       38.15     18.19 o 
  -6  11  10       19.31       32.69     22.79 o 
  -5  11  10        3.77       10.46     14.62 o 
  -4  11  10       13.25       16.81     18.17 o 
  -3  11  10        9.12        8.39     17.84 o 
  -2  11  10        6.54       10.23     14.44 o 
  -1  11  10        8.28       25.47      9.73 o 
   0  11  10        7.89       46.76     13.41 o 
   1  11  10      102.45       91.54     28.42 o 
   2  11  10        6.93       25.51     16.36 o 
   3  11  10        1.25       10.86     15.24 o 
  -5  12  10        1.91       10.41     17.53 o 
  -4  12  10       19.54       15.14     17.86 o 
  -3  12  10       17.71       45.96     26.44 o 
  -2  12  10       43.35       70.17     21.15 o 
  -1  12  10        1.03       17.81     14.06 o 
   0  12  10        4.37       19.27     10.94 o 
   1  12  10      116.05      126.27     24.65 o 
   2  12  10       75.16       77.56     21.61 o 
  -5  13  10       10.13       -1.98     30.73 o 
  -4  13  10       45.17       32.69     20.79 o 
  -3  13  10       47.70       38.13     26.60 o 
  -2  13  10        6.86       32.05     29.74 o 
  -1  13  10        2.22       26.85     15.69 o 
   0  13  10      151.65      235.78     58.33 o 
   1  13  10      118.98      121.28     33.05 o 
   2  13  10       23.29       22.57     16.43 o 
  -4  14  10        0.77       19.87     19.81 o 
  -3  14  10       80.91       92.85     25.00 o 
  -2  14  10        0.12       16.17     19.13 o 
  -1  14  10       40.85       48.55     21.38 o 
   0  14  10       13.04       51.83     18.44 o 
   2  14  10        7.52       19.17     16.24 o 
  -4  15  10        2.21       32.03     23.79 o 
  -3  15  10       26.35       71.22     30.40 o 
  -2  15  10        2.78       16.82     21.31 o 
  -1  15  10        2.87       29.44     20.28 o 
   0  15  10        0.09       29.20     21.65 o 
  -3  16  10        4.93       75.35     32.88 o 
  -2  16  10        0.66        1.30     21.08 o 
  -1  16  10       25.71       45.25     26.93 o 
   0  16  10       18.52       45.35     32.05 o 
  -7   1  11       40.76       53.54     17.53 o 
  -6   1  11        3.98       17.23     11.69 o 
  -5   1  11        0.10        7.08      8.94 o 
  -4   1  11      247.01      242.05     20.98 o 
  -3   1  11      165.88      160.55     17.50 o 
  -2   1  11       82.35       91.45     10.61 o 
  -1   1  11        0.11        8.00      6.88 o 
   0   1  11        0.14        2.51      7.86 o 
   1   1  11       42.96       52.92     16.82 o 
   2   1  11        3.27       24.14     11.82 o 
   3   1  11       46.03       70.54     14.11 o 
   4   1  11      158.09      143.37     20.56 o 
  -7   2  11       18.53       16.37     14.84 o 
  -6   2  11      110.96      144.10     21.85 o 
  -5   2  11      241.79      249.05     24.79 o 
  -4   2  11      277.54      283.06     24.70 o 
  -3   2  11      155.20      166.61     20.19 o 
  -2   2  11      154.99      120.90     14.85 o 
  -1   2  11      366.82      377.15     29.74 o 
   0   2  11        0.84       22.75      8.74 o 
   1   2  11        3.58       22.02     18.35 o 
   2   2  11       95.89       96.84     16.31 o 
   3   2  11       10.48       20.23     12.32 o 
   4   2  11        7.06       25.17     15.02 o 
  -7   3  11        0.16       39.20     21.48 o 
  -6   3  11        9.98       23.60     11.55 o 
  -5   3  11       75.67       81.29     18.15 o 
  -4   3  11      708.61      559.54     28.91 o 
  -3   3  11       92.39       85.03     15.92 o 
  -2   3  11       50.78       51.45     10.45 o 
  -1   3  11      229.42      259.36     21.48 o 
   0   3  11       28.62       53.10      9.17 o 
   1   3  11      248.50      250.80     18.35 o 
   2   3  11       11.63       25.35     10.82 o 
   3   3  11       58.96       67.39     20.41 o 
   4   3  11       78.22       78.58     17.92 o 
  -7   4  11        3.46       14.27     16.97 o 
  -6   4  11      369.89      333.08     41.22 o 
  -5   4  11        0.22        4.23      8.69 o 
  -4   4  11        0.02       18.85     10.21 o 
  -3   4  11       16.03       17.50     10.40 o 
  -2   4  11      190.88      183.02     15.21 o 
  -1   4  11       16.03       26.31      7.99 o 
   0   4  11      113.65      138.90     13.22 o 
   1   4  11      113.28      128.80     14.99 o 
   2   4  11        5.22       11.46      9.13 o 
   3   4  11        3.33       33.35     18.38 o 
   4   4  11        1.20       17.35     20.98 o 
  -7   5  11       98.94      102.99     29.55 o 
  -6   5  11        0.41       10.80     18.32 o 
  -5   5  11       29.13       46.51     12.41 o 
  -4   5  11       71.22       83.21     15.95 o 
  -3   5  11      118.26      106.75     19.00 o 
  -2   5  11      246.81      204.25     20.31 o 
  -1   5  11      310.74      293.26     24.45 o 
   0   5  11      467.91      453.05     18.82 o 
   1   5  11        0.36       13.82      9.03 o 
   2   5  11       24.16       59.86     20.03 o 
   3   5  11       21.76       36.20     18.74 o 
   4   5  11       20.90       31.10     34.70 o 
  -6   6  11      198.34      189.55     35.33 o 
  -5   6  11       18.84       25.90     16.32 o 
  -4   6  11       86.06      121.19     34.72 o 
  -3   6  11       60.88       76.54     22.14 o 
  -2   6  11        0.01       -0.05      7.67 o 
  -1   6  11      122.08      159.23     12.03 o 
   0   6  11       56.03       74.81     12.12 o 
   1   6  11       99.59      122.84     22.49 o 
   2   6  11       69.10      100.39     26.16 o 
   3   6  11        1.95       -2.31     13.41 o 
  -6   7  11        0.05        2.42     17.31 o 
  -5   7  11       82.92       64.54     21.91 o 
  -4   7  11        7.55       -1.39     12.45 o 
  -3   7  11      114.81       90.63     16.19 o 
  -2   7  11       32.30       37.60     11.03 o 
  -1   7  11        3.12       25.45     11.57 o 
   0   7  11      429.07      386.42     21.17 o 
   1   7  11       71.97       80.04     14.35 o 
   2   7  11       46.89       45.68     17.12 o 
   3   7  11       57.19       46.85     19.38 o 
  -6   8  11       36.95       38.40     22.78 o 
  -5   8  11       34.02       56.22     23.13 o 
  -4   8  11      160.26      128.63     26.67 o 
  -3   8  11       84.89       90.55     15.55 o 
  -2   8  11       64.87       60.61     14.83 o 
  -1   8  11        5.05       13.50     10.37 o 
   0   8  11        1.10       -0.66     17.84 o 
   1   8  11       34.00       90.73     29.72 o 
   2   8  11        0.50       -3.97     10.82 o 
   3   8  11        0.57       18.25     15.71 o 
  -6   9  11        1.97        3.41     18.07 o 
  -5   9  11        4.07       -1.58     16.56 o 
  -4   9  11       42.73       58.73     20.88 o 
  -3   9  11      319.63      295.92     27.89 o 
  -2   9  11      193.61      237.50     22.71 o 
  -1   9  11       19.12       40.92     13.21 o 
   1   9  11      117.55      134.48     22.07 o 
   2   9  11        0.92       10.69     11.83 o 
   3   9  11        9.51       16.90     21.31 o 
  -6  10  11        0.28        9.01     20.45 o 
  -5  10  11        3.72       12.27     17.61 o 
  -4  10  11       53.21       33.56     16.17 o 
  -3  10  11      305.08      241.43     33.38 o 
  -2  10  11       15.15       37.62     17.48 o 
  -1  10  11      217.55      184.93     31.89 o 
   1  10  11      291.11      246.74     33.21 o 
   2  10  11        0.01        6.26     11.13 o 
   3  10  11        7.64       10.40     16.61 o 
  -5  11  11       60.16       44.80     23.34 o 
  -4  11  11       47.92       35.28     19.68 o 
  -3  11  11       64.24       69.09     22.85 o 
  -2  11  11      100.07       65.95     21.03 o 
  -1  11  11      139.35      135.42     18.52 o 
   0  11  11       32.12       63.32     14.61 o 
   1  11  11        5.14       38.00     21.15 o 
   2  11  11       17.36       39.92     17.69 o 
  -5  12  11        4.77       11.42     20.48 o 
  -4  12  11      136.86      152.76     32.27 o 
  -3  12  11       23.72       18.13     17.29 o 
  -2  12  11      428.65      411.93     40.80 o 
  -1  12  11       87.20      153.33     41.31 o 
   0  12  11      106.08      149.11     21.00 o 
   1  12  11       23.21       28.09     20.82 o 
   2  12  11      160.36      131.06     26.98 o 
  -5  13  11        0.11       34.34     23.07 o 
  -4  13  11       19.29        6.77     18.50 o 
  -3  13  11      177.67      166.79     31.21 o 
  -2  13  11      169.52      191.67     53.53 o 
  -1  13  11       28.95       54.64     27.10 o 
   0  13  11       10.45       65.21     45.93 o 
   1  13  11       54.68       62.13     25.11 o 
  -4  14  11        0.08       20.76     20.86 o 
  -3  14  11        5.19       32.05     32.72 o 
  -2  14  11      125.94      166.22     38.50 o 
  -1  14  11       41.00       64.81     23.18 o 
   0  14  11        6.17       39.49     27.92 o 
  -3  15  11       38.67       69.53     37.34 o 
  -2  15  11       57.08       85.28     26.58 o 
  -1  15  11       56.74       63.84     27.19 o 
   0  15  11       18.08       14.21     28.09 o 
  -2  16  11       13.87       62.77     27.92 o 
  -1  16  11        0.07       37.03     22.95 o 
  -7   0  12        5.52        1.98     23.13 o 
  -6   0  12      131.86      125.80     26.63 o 
  -5   0  12      553.06      484.64     35.73 o 
  -4   0  12      174.76      148.88     26.68 o 
  -3   0  12     1164.94     1037.38     48.73 o 
  -2   0  12        4.57       12.23      7.93 o 
  -1   0  12       25.94       37.34     15.53 o 
   0   0  12        0.04       11.24     16.19 o 
   1   0  12       69.79      109.05     30.73 o 
   2   0  12       29.51       38.99     21.81 o 
   3   0  12      123.12      158.62     32.72 o 
  -7   1  12        3.85       26.41     16.15 o 
  -6   1  12       44.32       74.85     17.17 o 
  -5   1  12      280.53      264.11     26.30 o 
  -4   1  12     1022.34      844.85     32.13 o 
  -3   1  12       34.01       30.92     12.81 o 
  -2   1  12      107.23      115.42     13.08 o 
  -1   1  12       21.55       17.16     10.20 o 
   0   1  12        5.63       22.14      9.10 o 
   1   1  12       21.92       30.37     14.10 o 
   2   1  12        0.28       23.77     12.19 o 
   3   1  12       46.94       64.02     18.77 o 
  -7   2  12        3.11       11.95     15.17 o 
  -6   2  12       30.44       54.84     14.18 o 
  -5   2  12      105.27      113.95     19.32 o 
  -4   2  12       44.27       51.58     14.92 o 
  -3   2  12       42.62       52.51     15.72 o 
  -2   2  12       31.41       39.54     18.51 o 
  -1   2  12        7.24        6.07      8.99 o 
   0   2  12        1.28       15.22     10.08 o 
   1   2  12       46.36       60.49     17.39 o 
   2   2  12       36.71       50.47     20.82 o 
   3   2  12        0.21       17.84     13.79 o 
  -7   3  12       14.35       16.85     28.42 o 
  -6   3  12      195.93      196.47     24.24 o 
  -5   3  12      203.81      207.51     23.68 o 
  -4   3  12       25.08       18.39     12.04 o 
  -3   3  12        0.85       14.21      6.75 o 
  -2   3  12       12.45       42.85     11.07 o 
  -1   3  12        9.91       12.12      8.17 o 
   0   3  12       53.33       55.20     17.18 o 
   1   3  12        2.49       17.74     25.45 o 
   2   3  12      145.03      142.33     24.29 o 
   3   3  12       28.08       48.51     18.09 o 
  -7   4  12       25.70       29.94     20.89 o 
  -6   4  12        7.83       23.59     14.35 o 
  -5   4  12      204.51      230.48     24.93 o 
  -4   4  12        6.00       13.81     11.14 o 
  -3   4  12     1555.44     1265.10     42.07 o 
  -2   4  12       61.04       45.28     15.04 o 
  -1   4  12       32.48       52.52     10.80 o 
   0   4  12       14.78       17.02     11.45 o 
   1   4  12       74.21      102.36     20.63 o 
   2   4  12       35.20       47.19     13.20 o 
   3   4  12       47.20       54.93     14.19 o 
  -6   5  12       23.91       34.86     18.10 o 
  -5   5  12       16.25       24.45     12.70 o 
  -4   5  12      197.61      213.74     22.61 o 
  -3   5  12      117.84      119.67     18.89 o 
  -2   5  12      567.42      490.42     25.80 o 
  -1   5  12       17.22       29.98     11.57 o 
   0   5  12        0.87       14.23      9.68 o 
   1   5  12        0.98        1.03      7.43 o 
   2   5  12        2.91       29.86     12.18 o 
   3   5  12       24.10       22.67     17.35 o 
  -6   6  12       20.23       33.27     19.74 o 
  -5   6  12      190.59      187.13     32.07 o 
  -4   6  12       53.39       63.98     14.92 o 
  -3   6  12       10.37       18.24     11.17 o 
  -2   6  12        0.42        7.64      9.68 o 
  -1   6  12       56.93       67.93     10.26 o 
   0   6  12       22.06       42.47      7.46 o 
   1   6  12       67.33       81.41     13.76 o 
   2   6  12       69.85       78.54     22.64 o 
   3   6  12        1.10        6.49     16.35 o 
  -6   7  12       40.75       52.02     23.13 o 
  -5   7  12       15.68       10.47     17.23 o 
  -4   7  12       60.72       50.60     18.97 o 
  -3   7  12       35.56       50.40     12.97 o 
  -2   7  12      152.01      147.33     19.01 o 
  -1   7  12      192.27      202.48     20.34 o 
   0   7  12        2.40       28.40     15.37 o 
   1   7  12       18.62       34.82     19.66 o 
   2   7  12        0.57        7.58     13.34 o 
   3   7  12        9.00       11.87     17.40 o 
  -6   8  12        0.65        8.68     17.06 o 
  -5   8  12       19.19       21.84     17.86 o 
  -4   8  12       17.57       41.62     18.97 o 
  -3   8  12       33.21       50.28     12.46 o 
  -2   8  12       48.95       50.84     13.46 o 
  -1   8  12       75.88       75.48     16.36 o 
   0   8  12       10.06       37.76     11.17 o 
   1   8  12        5.38       18.75     12.66 o 
   2   8  12       24.24       17.74     15.29 o 
   3   8  12        5.10       -4.25     17.05 o 
  -6   9  12        0.03        4.31     36.19 o 
  -5   9  12        7.70        0.14     14.98 o 
  -4   9  12       75.39       86.02     22.96 o 
  -3   9  12       35.17       51.17     15.31 o 
  -2   9  12       89.92      105.98     17.84 o 
  -1   9  12      432.64      395.56     27.59 o 
   0   9  12      182.28      164.33     41.64 o 
   1   9  12       12.80       40.77     13.26 o 
   2   9  12        4.88       26.59     16.94 o 
  -5  10  12       56.24       32.89     21.48 o 
  -4  10  12        4.46        2.58     11.85 o 
  -3  10  12      309.97      263.53     35.25 o 
  -2  10  12        0.01       28.80     29.74 o 
  -1  10  12       48.98       67.73     15.70 o 
   0  10  12       54.79       41.64     23.13 o 
   1  10  12      181.83      198.22     29.21 o 
   2  10  12       21.11       24.45     14.79 o 
  -5  11  12        0.06       -0.37     15.01 o 
  -4  11  12        0.02       12.15     18.16 o 
  -3  11  12        5.03        6.77     15.09 o 
  -2  11  12      351.72      347.12     33.46 o 
  -1  11  12      139.69      161.65     20.90 o 
   0  11  12       63.20       45.15     17.85 o 
   1  11  12       10.90       34.78     15.94 o 
   2  11  12        0.91       27.84     17.99 o 
  -5  12  12       44.99       57.17     25.90 o 
  -4  12  12        1.26       14.41     16.58 o 
  -3  12  12       17.78       17.40     17.87 o 
  -2  12  12       30.09       64.37     48.25 o 
  -1  12  12       47.18       65.43     28.42 o 
   0  12  12        2.27       25.74     14.30 o 
   1  12  12      121.98      178.82     29.68 o 
  -4  13  12       23.15       32.18     21.15 o 
  -3  13  12        3.42       12.55     29.41 o 
  -2  13  12        5.16       32.05     25.78 o 
  -1  13  12       26.42       63.51     28.42 o 
   0  13  12        0.02       15.53     24.78 o 
   1  13  12        6.59        8.26     16.19 o 
  -4  14  12        9.01       48.01     25.78 o 
  -3  14  12      102.36      105.09     47.59 o 
  -2  14  12        5.40       30.53     21.60 o 
  -1  14  12       42.06       71.41     34.04 o 
   0  14  12        4.30       28.42     25.78 o 
  -3  15  12        2.93       38.00     28.09 o 
  -2  15  12       17.18       20.20     22.74 o 
  -1  15  12        1.66       37.01     23.63 o 
  -7   1  13        2.14       21.59     15.95 o 
  -6   1  13       42.39       34.28     14.09 o 
  -5   1  13      141.02      160.54     23.05 o 
  -4   1  13       11.90       16.80     11.06 o 
  -3   1  13     1041.16      888.06     33.47 o 
  -2   1  13       21.28       28.59      9.60 o 
  -1   1  13       27.49       12.35     13.71 o 
   0   1  13        3.15        3.70     12.46 o 
   1   1  13       10.42        9.61     12.56 o 
   2   1  13       27.18       44.58     14.73 o 
   3   1  13        0.00       11.74     14.77 o 
  -6   2  13       21.12       17.30     12.95 o 
  -5   2  13       28.04       51.02     14.51 o 
  -4   2  13     2847.56     2331.60     60.68 o 
  -3   2  13      308.02      310.64     24.78 o 
  -2   2  13      113.41      166.75     32.55 o 
  -1   2  13      114.70      142.72     39.66 o 
   0   2  13       29.77       25.09     12.93 o 
   1   2  13       47.02       51.66     16.80 o 
   2   2  13       12.75       13.52     12.28 o 
   3   2  13        0.63       40.13     16.18 o 
  -6   3  13        9.93       13.68     11.42 o 
  -5   3  13      114.56      133.08     21.11 o 
  -4   3  13        2.68       12.10     11.77 o 
  -3   3  13      131.07      140.71     19.50 o 
  -2   3  13        5.97       25.18     11.57 o 
  -1   3  13       14.11       90.89     34.86 o 
   0   3  13      160.76      182.79     30.07 o 
   1   3  13        2.07       21.88     14.04 o 
   2   3  13       16.13       43.53     17.02 o 
   3   3  13        0.25       23.29     14.17 o 
  -6   4  13       14.05       26.84     19.62 o 
  -5   4  13        4.47       20.35     11.71 o 
  -4   4  13      347.61      316.93     26.42 o 
  -3   4  13      445.31      368.71     26.92 o 
  -2   4  13      355.36      311.88     21.81 o 
  -1   4  13       31.17       47.41     14.37 o 
   0   4  13        1.23       26.29     12.02 o 
   1   4  13       45.62       61.50     16.67 o 
   2   4  13       47.08       81.84     19.61 o 
   3   4  13        4.92       38.51     15.24 o 
  -6   5  13       41.88       37.24     21.30 o 
  -5   5  13        5.23        4.83     10.91 o 
  -4   5  13       43.64       72.47     16.77 o 
  -3   5  13      890.66      756.10     34.35 o 
  -2   5  13       43.53       31.52     13.22 o 
   0   5  13       35.27       49.82     14.59 o 
   1   5  13        0.01       20.14     26.27 o 
   2   5  13       14.24       46.08     28.75 o 
   3   5  13        1.34       28.75     26.11 o 
  -6   6  13        7.40       29.05     20.56 o 
  -5   6  13       30.13       30.52     19.29 o 
  -4   6  13      364.99      312.72     25.96 o 
  -3   6  13       41.10       43.01     13.48 o 
  -2   6  13      127.57      122.12     20.65 o 
  -1   6  13       43.79       64.78     11.11 o 
   0   6  13      195.70      224.23     26.16 o 
   1   6  13       88.51       89.94     18.51 o 
   2   6  13        8.90       39.59     16.28 o 
  -6   7  13       13.26       15.08     20.48 o 
  -5   7  13      109.23       68.12     23.59 o 
  -4   7  13        0.64       10.23     13.99 o 
  -3   7  13       19.70       27.71     11.17 o 
  -2   7  13        6.29       18.18      9.58 o 
  -1   7  13       45.41       85.86     15.14 o 
   0   7  13      125.13      155.93     32.38 o 
   1   7  13       74.02       73.99     27.92 o 
   2   7  13        0.77       21.15     23.46 o 
  -6   8  13        1.29        2.38     18.96 o 
  -5   8  13        0.25        2.01     15.89 o 
  -4   8  13      401.94      400.48     42.31 o 
  -3   8  13        0.01        9.94      9.17 o 
  -2   8  13       68.87       90.42     17.54 o 
  -1   8  13      104.29      143.65     27.10 o 
   0   8  13       14.90       49.33     12.89 o 
   1   8  13       58.52       62.13     26.11 o 
   2   8  13        7.00       19.17     20.49 o 
  -5   9  13       28.71       59.19     24.90 o 
  -4   9  13        0.01        6.82     14.16 o 
  -3   9  13       92.37      112.50     25.97 o 
  -2   9  13      137.18      139.75     19.74 o 
  -1   9  13      158.45      177.98     22.00 o 
   0   9  13       22.81       64.37     35.52 o 
   1   9  13        1.09       13.22     13.55 o 
   2   9  13       11.16       17.31     15.76 o 
  -5  10  13        3.86       -0.67     17.47 o 
  -4  10  13        3.11       12.12     15.86 o 
  -3  10  13       44.08       34.06     19.46 o 
  -2  10  13      191.89      250.46     34.83 o 
  -1  10  13       21.60       62.41     29.91 o 
   0  10  13       98.92      121.61     31.39 o 
   1  10  13        0.57       12.17     14.57 o 
   2  10  13       27.50       50.38     19.48 o 
  -5  11  13       51.95       60.50     26.62 o 
  -4  11  13        3.03        4.38     22.14 o 
  -3  11  13       30.16       33.93     20.66 o 
  -2  11  13       41.80       75.88     23.23 o 
  -1  11  13       85.74      110.70     22.14 o 
   0  11  13      180.09      184.40     38.33 o 
   1  11  13        5.83       41.97     17.76 o 
  -4  12  13       75.33       89.89     29.08 o 
  -3  12  13        5.64       29.30     17.87 o 
  -2  12  13      203.21      196.59     33.14 o 
  -1  12  13       12.65       53.20     27.76 o 
   0  12  13       11.85       59.14     17.45 o 
   1  12  13        5.95        7.52     15.05 o 
  -4  13  13        0.04       21.26     30.24 o 
  -3  13  13        1.71       23.48     18.09 o 
  -2  13  13       26.62       64.11     36.68 o 
  -1  13  13       23.36       44.07     22.24 o 
  -3  14  13       13.37       81.62     37.67 o 
  -2  14  13       49.14      101.78     47.26 o 
  -1  14  13        0.03       34.47     26.27 o 
  -6   0  14       70.50       44.61     27.10 o 
  -5   0  14       14.12        5.76     13.61 o 
  -4   0  14       78.93       57.98     20.31 o 
  -3   0  14        0.51        0.49     17.35 o 
  -2   0  14        0.41       18.84      9.91 o 
  -1   0  14      102.20       77.99     29.08 o 
   0   0  14        0.38       14.54     20.82 o 
   1   0  14       61.23       38.99     23.13 o 
   2   0  14       48.71       88.23     28.42 o 
  -6   1  14        9.50       20.49     10.71 o 
  -5   1  14       52.92       60.24     15.93 o 
  -4   1  14       67.54       73.07     17.21 o 
  -3   1  14       84.93       87.15     22.31 o 
  -2   1  14        2.27       19.83      9.91 o 
  -1   1  14        0.13        0.93     10.51 o 
   0   1  14       12.86       29.85     14.54 o 
   1   1  14       13.41       41.16     16.03 o 
   2   1  14        0.03       48.14     17.84 o 
  -6   2  14       15.63       31.94     14.10 o 
  -5   2  14        9.54       13.97     12.46 o 
  -4   2  14      321.26      326.19     28.71 o 
  -3   2  14      974.82      761.77     68.24 o 
  -2   2  14       11.23       33.09     11.36 o 
  -1   2  14       29.37       28.06     14.02 o 
   0   2  14        0.02       15.67     11.62 o 
   1   2  14        9.56       24.26     13.22 o 
   2   2  14        3.10       33.19     16.09 o 
  -6   3  14        2.90       44.14     15.45 o 
  -5   3  14        4.94        6.19     12.02 o 
  -4   3  14        5.43       28.98     13.54 o 
  -3   3  14      145.48      164.22     21.32 o 
  -2   3  14       93.58      102.96     29.91 o 
  -1   3  14       51.72       71.14     16.36 o 
   0   3  14        1.23       19.23     11.99 o 
   1   3  14       27.27       35.99     16.59 o 
   2   3  14        8.37       20.06     13.67 o 
  -6   4  14       75.83       85.17     27.26 o 
  -5   4  14       11.60       10.24     12.07 o 
  -4   4  14      166.79      167.92     23.26 o 
  -3   4  14      641.41      552.91     30.76 o 
  -2   4  14      157.94      217.06     22.35 o 
  -1   4  14       35.20       53.48     13.55 o 
   0   4  14        4.26       19.67     22.14 o 
   1   4  14        5.50       28.64     14.46 o 
   2   4  14       23.80       53.44     17.82 o 
  -6   5  14       38.64       12.12     24.78 o 
  -5   5  14       17.79       17.52     13.07 o 
  -4   5  14        6.37       14.19     12.16 o 
  -3   5  14        8.40       19.66     11.24 o 
  -2   5  14      292.13      274.84     27.76 o 
  -1   5  14       59.20       81.67     13.11 o 
   0   5  14       11.11       21.74     11.01 o 
   1   5  14        0.94        6.91     19.00 o 
   2   5  14       20.74       50.13     20.65 o 
  -6   6  14        0.07        3.00     19.52 o 
  -5   6  14        4.21        6.83     16.13 o 
  -4   6  14       16.69       29.53     13.28 o 
  -3   6  14      125.03      155.31     35.85 o 
  -2   6  14      102.37       99.76     18.00 o 
  -1   6  14      236.23      252.26     20.95 o 
   0   6  14       17.69       47.83     23.46 o 
   1   6  14       29.08       28.39     15.70 o 
   2   6  14        0.16       31.84     31.72 o 
  -6   7  14       25.43       32.76     23.17 o 
  -5   7  14       18.26       22.40     18.77 o 
  -4   7  14       54.28       55.89     21.41 o 
  -3   7  14       79.72       67.70     16.00 o 
  -2   7  14      204.25      190.02     22.61 o 
  -1   7  14        9.77       41.51     11.24 o 
   0   7  14      110.88      130.54     21.45 o 
   1   7  14        3.19       35.12     14.63 o 
   2   7  14       15.35       15.20     24.78 o 
  -5   8  14       60.77       74.35     27.76 o 
  -4   8  14       23.85       38.27     19.29 o 
  -3   8  14        6.06       21.12     10.11 o 
  -2   8  14       14.86       32.50     13.71 o 
  -1   8  14       21.39       22.60     14.04 o 
   0   8  14      112.80      136.79     22.72 o 
   1   8  14        2.44       31.39     20.16 o 
  -5   9  14        0.12      -10.01     17.11 o 
  -4   9  14        3.90       22.87     16.36 o 
  -3   9  14        3.74       10.72     16.24 o 
  -2   9  14       24.84       43.54     13.99 o 
  -1   9  14       18.33       33.54     21.31 o 
   0   9  14       69.20       79.71     29.74 o 
   1   9  14       57.47       93.19     28.42 o 
  -5  10  14       28.51       11.95     19.21 o 
  -4  10  14        0.00       24.26     14.10 o 
  -3  10  14       72.32       69.08     22.79 o 
  -2  10  14       11.24       32.03     17.68 o 
  -1  10  14       99.46      116.71     18.11 o 
   0  10  14       79.61       85.26     27.76 o 
   1  10  14       24.05       37.34     26.11 o 
  -4  11  14       49.50       77.86     25.88 o 
  -3  11  14        3.01        8.76     15.10 o 
  -2  11  14        5.78       17.68     16.12 o 
  -1  11  14       42.68       70.72     16.85 o 
   0  11  14       33.35       19.83     21.48 o 
  -4  12  14        9.54       32.08     18.86 o 
  -3  12  14        4.06       32.72     17.97 o 
  -2  12  14        5.05       12.37     32.72 o 
  -1  12  14        0.20       51.55     27.43 o 
   0  12  14        0.90       34.70     20.49 o 
  -3  13  14        0.14       34.39     19.99 o 
  -2  13  14        3.58       65.76     37.01 o 
  -1  13  14       14.94       71.70     22.23 o 
  -6   1  15        8.65       36.62     16.89 o 
  -5   1  15       61.12       34.02     14.92 o 
  -4   1  15        4.52       18.87     12.26 o 
  -3   1  15       63.30       87.86     37.01 o 
  -2   1  15       23.21       43.67     11.21 o 
  -1   1  15      282.03      217.49     30.40 o 
   0   1  15        0.00       19.18     14.20 o 
   1   1  15        1.35       19.59     14.60 o 
   2   1  15        9.17       54.41     14.66 o 
  -6   2  15        1.27       17.74     14.91 o 
  -5   2  15       13.38       32.59     15.12 o 
  -4   2  15       43.91       45.86     14.26 o 
  -3   2  15      231.34      205.71     24.76 o 
  -2   2  15       28.96       52.41     11.86 o 
  -1   2  15       19.74       26.26     13.29 o 
   0   2  15      146.31      103.27     23.18 o 
   1   2  15       66.36       90.58     20.24 o 
   2   2  15       13.34       41.24     14.90 o 
  -6   3  15       19.84       17.24     14.92 o 
  -5   3  15        0.51       13.08     12.53 o 
  -4   3  15       47.50       62.84     17.43 o 
  -3   3  15       42.61       45.46     29.58 o 
  -2   3  15      102.92      115.26     29.58 o 
  -1   3  15       96.74      192.44     61.47 o 
   0   3  15        4.49       22.33     13.20 o 
   1   3  15        2.24       21.61     15.17 o 
   2   3  15        2.93       30.81     18.32 o 
  -6   4  15        3.21        2.38     17.96 o 
  -5   4  15       14.55       38.76     14.92 o 
  -4   4  15       11.56        6.05     12.53 o 
  -3   4  15       11.80       14.82     11.56 o 
  -2   4  15      170.74      160.79     20.72 o 
  -1   4  15       13.66       45.28     14.60 o 
   0   4  15       56.84       76.61     21.31 o 
   1   4  15       22.62       33.99     16.46 o 
   2   4  15       19.45       55.11     18.49 o 
  -6   5  15        9.01       15.52     21.27 o 
  -5   5  15       14.51       10.20     14.29 o 
  -4   5  15       11.12       21.41     14.57 o 
  -3   5  15        1.53       10.50     10.45 o 
  -2   5  15      180.10      180.15     21.80 o 
  -1   5  15       75.99       87.34     13.44 o 
   0   5  15        1.04       27.45     13.16 o 
   1   5  15        1.02       25.71     21.15 o 
  -5   6  15      108.19       97.97     29.50 o 
  -4   6  15      169.45      159.80     24.31 o 
  -3   6  15      162.17      156.27     22.07 o 
  -2   6  15        0.18        8.57      9.72 o 
  -1   6  15        0.79       26.18     10.61 o 
   0   6  15       33.96       54.66     18.18 o 
   1   6  15        0.29       35.18     13.73 o 
  -5   7  15        6.97       18.61     20.98 o 
  -4   7  15       85.25       72.20     19.26 o 
  -3   7  15        5.31       16.51     12.89 o 
  -2   7  15       40.90       61.20     14.49 o 
  -1   7  15       71.21       85.17     20.89 o 
   0   7  15        0.07       30.24     19.33 o 
   1   7  15        9.83       27.69     21.81 o 
  -5   8  15        6.73        3.88     19.95 o 
  -4   8  15        9.68        8.71     15.66 o 
  -3   8  15       17.25       42.52     11.60 o 
  -2   8  15       86.27      103.66     19.00 o 
  -1   8  15       26.33       38.00     21.81 o 
   0   8  15       38.30       85.35     16.43 o 
   1   8  15        2.78       20.82     21.15 o 
  -5   9  15       51.57       46.67     22.52 o 
  -4   9  15       16.70       43.19     20.80 o 
  -3   9  15        2.90       36.48     26.44 o 
  -2   9  15        4.14       14.50     11.00 o 
  -1   9  15      154.67      172.72     30.44 o 
   0   9  15       55.87       71.38     30.40 o 
  -4  10  15       60.60       64.02     22.24 o 
  -3  10  15       40.89       59.13     24.95 o 
  -2  10  15       27.19       59.21     20.90 o 
  -1  10  15        9.53       15.48     16.24 o 
   0  10  15       13.67       25.78     21.81 o 
  -4  11  15        8.64       58.75     30.57 o 
  -3  11  15        3.98       48.84     21.31 o 
  -2  11  15        9.94       45.24     20.06 o 
  -1  11  15       43.76       71.38     29.08 o 
  -3  12  15        4.57       40.34     45.77 o 
  -2  12  15       21.92       82.28     31.06 o 
  -6   0  16        7.35       38.00     34.04 o 
  -5   0  16       10.26        7.60     18.84 o 
  -4   0  16       47.35       43.69     19.33 o 
  -3   0  16        1.56        1.32     16.19 o 
  -2   0  16        0.20       15.20     15.20 o 
  -1   0  16      133.64      127.23     37.01 o 
   0   0  16        2.60        8.59     21.81 o 
   1   0  16        0.91       10.91     18.84 o 
  -6   1  16        0.97       12.50     19.71 o 
  -5   1  16        2.52       12.23     13.19 o 
  -4   1  16        0.05       18.25     15.60 o 
  -3   1  16       76.93       74.37     16.13 o 
  -2   1  16      343.04      310.19     32.38 o 
  -1   1  16        0.19        4.93     10.91 o 
   0   1  16        6.43        8.36     14.20 o 
   1   1  16        0.10       31.39     16.59 o 
  -6   2  16        0.13       29.55     15.00 o 
  -5   2  16        1.26       12.14     14.43 o 
  -4   2  16        5.64       25.39     12.08 o 
  -3   2  16       74.46       86.30     33.87 o 
  -2   2  16       16.62       35.92     11.55 o 
  -1   2  16        0.47       28.73     13.89 o 
   0   2  16       11.05       20.58     15.34 o 
   1   2  16        1.12       50.60     15.79 o 
  -6   3  16       24.26       59.97     18.45 o 
  -5   3  16        2.17       20.12     15.30 o 
  -4   3  16        7.99       29.17     15.70 o 
  -3   3  16       68.47       56.59     21.81 o 
  -2   3  16       69.30       77.47     17.51 o 
  -1   3  16       89.19       92.07     20.78 o 
   0   3  16       12.32       41.22     16.50 o 
   1   3  16        7.06       26.93     18.19 o 
  -5   4  16       19.64       23.74     15.65 o 
  -4   4  16        0.33       25.41     13.87 o 
  -3   4  16      264.71      244.16     40.81 o 
  -2   4  16       31.62       51.92     19.99 o 
  -1   4  16       36.61       48.35     15.88 o 
   0   4  16        3.12       36.36     15.94 o 
   1   4  16        5.32       27.12     22.47 o 
  -5   5  16        5.57        0.90     14.64 o 
  -4   5  16       12.38       28.88     15.40 o 
  -3   5  16        2.92        5.03     10.75 o 
  -2   5  16        7.85       48.58     12.89 o 
  -1   5  16       23.14       59.87     35.36 o 
   0   5  16        1.84       30.97     16.69 o 
   1   5  16       29.49       58.32     24.62 o 
  -5   6  16        0.98       27.34     23.13 o 
  -4   6  16       45.99       58.72     18.43 o 
  -3   6  16       11.55       22.68     12.23 o 
  -2   6  16        0.50       23.11     22.80 o 
  -1   6  16        0.33       14.76     11.97 o 
   0   6  16        1.58        7.04     30.57 o 
   1   6  16       13.10       40.79     26.27 o 
  -5   7  16        0.35       19.00     18.98 o 
  -4   7  16        0.00       30.02     14.90 o 
  -3   7  16        0.35        7.00     10.69 o 
  -2   7  16       41.60       61.01     14.61 o 
  -1   7  16        4.41       44.14     16.12 o 
   0   7  16       10.71       40.01     15.86 o 
  -4   8  16        0.31       46.36     20.88 o 
  -3   8  16       39.08       55.90     15.40 o 
  -2   8  16        4.19       25.49     15.20 o 
  -1   8  16       11.23       24.45     21.15 o 
   0   8  16       25.43       52.46     13.89 o 
  -4   9  16        0.33       28.24     33.87 o 
  -3   9  16       14.26       38.85     19.90 o 
  -2   9  16       17.77       21.81     27.26 o 
  -1   9  16        4.69       17.70     18.24 o 
   0   9  16        0.14       39.32     21.48 o 
  -3  10  16       18.34       70.71     23.38 o 
  -2  10  16        0.63       22.75     14.04 o 
  -1  10  16        3.63        4.12     15.85 o 
  -5   1  17        0.41       27.23     15.48 o 
  -4   1  17        0.03       25.37     15.00 o 
  -3   1  17        0.33       -2.74     17.18 o 
  -2   1  17       39.88       38.45     15.90 o 
  -1   1  17        0.09        2.27     12.97 o 
   0   1  17       22.83       45.11     18.11 o 
  -5   2  17        1.05       35.25     16.83 o 
  -4   2  17       59.27       58.86     16.65 o 
  -3   2  17       57.66       76.84     19.07 o 
  -2   2  17       27.41       45.20     38.83 o 
  -1   2  17       37.52       47.41     17.74 o 
   0   2  17       13.72       42.01     18.10 o 
  -5   3  17       12.25       30.03     14.34 o 
  -4   3  17       13.55       35.37     17.86 o 
  -3   3  17       17.01       21.65     15.86 o 
  -2   3  17       25.86       31.95     11.21 o 
  -1   3  17       21.22       34.88     18.01 o 
   0   3  17       48.61       52.20     30.07 o 
  -5   4  17        6.41       36.66     16.91 o 
  -4   4  17       20.51       44.95     18.28 o 
  -3   4  17        0.19       14.77     19.00 o 
  -2   4  17       10.08       36.45     26.60 o 
  -1   4  17       28.50       28.50     14.37 o 
   0   4  17        2.43       18.60     17.01 o 
  -5   5  17        2.09       45.82     24.48 o 
  -4   5  17        3.96       31.53     16.45 o 
  -3   5  17       22.40       25.04     13.00 o 
  -2   5  17       31.90       63.45     14.21 o 
  -1   5  17       26.22       77.81     32.22 o 
   0   5  17        2.12       19.10     22.80 o 
  -4   6  17       46.21       40.05     17.11 o 
  -3   6  17       40.83       39.50     14.65 o 
  -2   6  17       12.46       29.78     22.47 o 
  -1   6  17        8.17       18.32     14.54 o 
   0   6  17        2.45       32.05     29.25 o 
  -4   7  17       32.88       61.77     19.57 o 
  -3   7  17        0.01       23.74     13.21 o 
  -2   7  17        1.05       27.98     13.96 o 
  -1   7  17        9.60       42.59     17.92 o 
  -4   8  17        0.03       40.05     26.27 o 
  -3   8  17       23.60       34.43     13.08 o 
  -2   8  17        2.57       30.03     16.52 o 
  -1   8  17        0.41       24.78     21.48 o 
  -3   9  17        5.10       44.53     23.59 o 
  -2   9  17       30.30       49.63     34.04 o 
  -5   0  18       27.31       76.01     32.38 o 
  -4   0  18        7.95        9.91     26.11 o 
  -3   0  18       38.62       51.88     30.07 o 
  -2   0  18       93.85       54.86     30.07 o 
  -1   0  18       48.57       56.84     25.78 o 
  -4   1  18        3.57       31.02     24.76 o 
  -3   1  18        8.01        1.55     17.84 o 
  -2   1  18       44.54       42.20     18.89 o 
  -1   1  18       23.79       28.61     17.05 o 
  -4   2  18        0.28       29.66     13.05 o 
  -3   2  18       15.57       38.86     16.03 o 
  -1   2  18       41.35       69.60     20.89 o 
  -4   3  18        1.73       34.06     20.26 o 
  -3   3  18       14.80       34.65     14.81 o 
  -2   3  18      108.95       98.65     16.07 o 
  -1   3  18       11.75       33.08     28.42 o 
  -4   4  18        0.14       31.04     20.40 o 
  -3   4  18        0.09       28.24     18.18 o 
  -2   4  18       23.58       32.65     15.34 o 
  -1   4  18       14.60       28.95     15.34 o 
  -4   5  18        0.00       41.47     20.52 o 
  -3   5  18       11.46       21.82     14.18 o 
  -2   5  18       40.52       79.97     25.78 o 
  -1   5  18       14.67       41.62     17.69 o 
  -3   6  18        2.24       25.18     14.37 o 
  -2   6  18       18.78       27.63     28.75 o 
  -3   1  19        3.50       -7.03     18.86 o 
  -2   1  19       20.50       50.19     26.27 o 
  -3   2  19        8.91       29.51     19.17 o 
  -2   2  19        2.79       32.96     16.46 o 
                                                 
